# Supplementary material for: A Bacterium Isolated From Soil in a Karst Rocky Desertification Region Has Efficient Phosphate-Solubilizing and Plant Growth-Promoting Ability
Source: Front Microbiol. 2021 Feb 1;11:625450. doi: 10.3389/fmicb.2020.625450 (PMC7882523; doi:10.3389/fmicb.2020.625450)
Supplement: Supplementary file 2 [file Table_1.XLS]

## Sheet: Differential metabolites
ID	Name	Formula	Molecular Weight	RT [min]	Mean-Ac-14	Mean-control	FC	log2FC	P value	VIP	LC-MS/MS (ESI-/+)	Up or Down
Com_470_pos	D-(-)-Quinic acid	C7H12O6	192.064	1.513	1.31574e+09	2.84648e+06	462.235	8.85248	3.17234e-05	4.728	+	up
Com_18_neg	Deoxyribose 5-Phosphate	C5H11O7P	214.024	1.907	1.21274e+10	3.17927e+07	381.453	8.57536	1.683e-05	3.76701	-	up
Com_17_neg	Gluconic acid	C6H12O7	196.058	1.89	1.38948e+10	3.79607e+07	366.032	8.51583	3.13335e-05	3.74476	-	up
Com_19_neg	D-Arabinose	C5H10O5	150.053	1.883	1.2028e+10	5.07034e+07	237.223	7.8901	1.59722e-05	3.46713	-	up
Com_407_neg	LPE 18:1	C23H46NO7P	479.301	15.299	1.06046e+08	455244	232.944	7.86384	0.000615088	3.50262	-	up
Com_489_pos	8-Hydroxyquinoline	C9H7NO	145.053	6.285	4.85556e+08	2.32666e+06	208.693	7.70524	1.45158e-06	4.11511	+	up
Com_13_neg	δ-Gluconic acid δ-lactone	C6H10O6	178.048	1.622	1.9404e+10	9.45697e+07	205.182	7.68076	1.37e-06	3.36928	-	up
Com_880_pos	3,4-Dihydroxybenzaldehyde	C7H6O3	138.032	1.513	6.29822e+08	4.01921e+06	156.703	7.29189	0.000388144	3.91385	+	up
Com_540_neg	Indole-5-carboxylic acid (98%)	C9H7NO2	161.048	3.06	1.27952e+08	898167	142.458	7.1544	0.000198069	3.11983	-	up
Com_264_pos	D-Galactonic acid	C6H12O7	196.058	1.553	1.97533e+09	1.6486e+07	119.818	6.90471	1.821e-05	3.69549	+	up
Com_1546_neg	Pyrophosphate	H4O7P2	177.943	1.393	9.89168e+07	890210	111.116	6.79593	8.50431e-06	2.98138	-	up
Com_185_pos	L-Gulonic-Γ-Lactone	C6H10O6	178.048	1.514	3.49772e+09	3.7318e+07	93.7273	6.5504	0.00154239	3.52485	+	up
Com_2011_neg	N1-[3,5-di(trifluoromethyl)phenyl]-2-cyclopentyl-2-phenylacetamide	C21H19F6NO	830.275	2.703	5.0861e+07	565162	89.9937	6.49175	0.00106168	2.83436	-	up
Com_1572_neg	acetyl phospahte	C2H5O5P	139.987	1.387	9.80657e+07	1.16032e+06	84.516	6.40115	5.17919e-05	2.80851	-	up
Com_4080_pos	(R)-Lipoic acid	C8H14O2S2	206.043	1.366	7.18607e+07	1.18789e+06	60.4947	5.91874	0.000181946	3.17474	+	up
Com_483_neg	Mesaconic acid	C5H6O4	130.027	1.623	4.47396e+08	8.66652e+06	51.6235	5.68996	0.000751686	2.46824	-	up
Com_675_neg	Thymidine	C10H14N2O5	242.09	5.959	3.53798e+08	7.34771e+06	48.1508	5.58949	0.00014399	2.45899	-	up
Com_212_pos	2-Methylsuccinic acid	C5H8O4	132.042	1.508	3.35366e+09	8.27165e+07	40.5441	5.34142	0.00175048	2.875	+	up
Com_950_neg	Indole-3-lactic acid	C11H11NO3	205.074	7.003	2.91562e+07	746944	39.034	5.28666	2.08137e-05	2.3215	-	up
Com_472_neg	2-Hydroxy-2-methylbutanedioic acid	C5H8O5	148.037	1.621	4.39806e+08	1.25925e+07	34.9259	5.12623	0.00209096	2.21283	-	up
Com_2965_pos	6-Phosphogluconic acid	C6H13O10P	276.025	1.559	1.30862e+08	4.01549e+06	32.5893	5.02633	0.000843601	2.66812	+	up
Com_3980_neg	LPE 16:1	C21H42NO7P	451.27	14.835	5.44793e+06	191276	28.482	4.83198	0.000109102	2.1153	-	up
Com_1150_neg	LPG 18:1	C24H47O9P	510.296	14.643	5.32913e+06	191882	27.7729	4.79561	8.95131e-05	2.10145	-	up
Com_8736_pos	2-(2-hydroxy-3-methylbutanamido)-4-methylpentanoic acid	C11H21NO4	231.147	11.365	3.50828e+07	1.28957e+06	27.2051	4.7658	8.79658e-05	2.54965	+	up
Com_6171_neg	Isophorone	C9H14O	138.104	10.862	9.22147e+06	377112	24.4529	4.61193	2.6927e-06	2.02235	-	up
Com_4104_neg	L-Alanyl-L-leucine	C9H18N2O3	202.132	9.278	3.30962e+07	1.4743e+06	22.4488	4.48856	0.000186499	1.97192	-	up
Com_4240_pos	2-Amino-1,3,4-octadecanetriol	C18H39NO3	317.293	12.246	3.55822e+07	1.96271e+06	18.1291	4.18024	0.000841309	2.22365	+	up
Com_823_pos	Kojic acid	C6H6O4	142.027	1.506	6.4768e+08	3.91681e+07	16.5359	4.04753	0.00170739	2.1784	+	up
Com_681_neg	Propionyl-L-carnitine	C10H19NO4	217.131	9.601	7.63766e+06	485134	15.7434	3.97667	5.85068e-05	1.7474	-	up
Com_4186_pos	N-(4-chlorophenethyl)-N'-(4-chlorophenyl)urea	C15H14Cl2N2O	308.051	1.431	1.87149e+07	1.19016e+06	15.7247	3.97496	0.000250432	2.13418	+	up
Com_1629_neg	Kinic acid	C7H12O6	192.063	1.963	1.07158e+08	6.89526e+06	15.5407	3.95798	0.000627672	1.72677	-	up
Com_12297_neg	D-Sedoheptulose 7-phosphate	C7H15O10P	290.04	1.384	6.14998e+06	396171	15.5236	3.95639	0.000281525	1.73243	-	up
Com_22342_pos	4-Oxoretinol	C20H28O2	300.208	1.793	7.60321e+06	494989	15.3604	3.94114	0.0269397	1.98214	+	up
Com_1404_pos	D-Alanyl-D-alanine	C6H12N2O3	160.085	1.478	1.88956e+08	1.5107e+07	12.5078	3.64476	0.00384004	1.97449	+	up
Com_7488_neg	Suberic acid	C8H14O4	174.089	2.631	9.16674e+06	754998	12.1414	3.60186	0.00176676	1.59901	-	up
Com_6921_pos	Lysine Butyrate	C10H22N2O4	234.158	1.505	4.50174e+07	3.81758e+06	11.7921	3.55975	0.0207522	2.03871	+	up
Com_3878_pos	L-(-)Histidinol	C6H13Cl2N3O	213.044	7.148	5.64185e+07	4.94019e+06	11.4203	3.51353	0.000533524	1.88303	+	up
Com_2096_neg	Glycerophospho-N-palmitoyl ethanolamine	C21H44NO7P	453.286	15.296	3.70152e+06	333132	11.1113	3.47395	0.000707783	1.53035	-	up
Com_2217_pos	N-Acetylmethionine	C7H13NO3S	191.062	7.136	1.10472e+08	1.03497e+07	10.6739	3.41602	3.13066e-06	1.82579	+	up
Com_5121_neg	LPE 17:1	C22H44NO7P	465.285	15.118	2.27396e+06	214238	10.6142	3.40792	0.02979	1.37791	-	up
Com_5836_neg	2-(acetylamino)-4-(methylthio) butanoic acid	C7H13NO3S	191.062	5.153	8.28589e+06	854542	9.6963	3.27743	0.000747783	1.44716	-	up
Com_2485_neg	Prostaglandin A1 ethyl ester	C22H36O4	364.259	15.169	1.65328e+07	1.72454e+06	9.58679	3.26105	0.00723208	1.4702	-	up
Com_2062_pos	Uric acid	C5H4N4O3	168.028	1.803	4.72585e+06	521646	9.0595	3.17943	8.47919e-05	1.69641	+	up
Com_3233_pos	(1E)-5-hydroxy-1,7-diphenylhept-1-en-3-one	C19H20O2	302.13	8.646	4.0091e+06	525340	7.63144	2.93196	1.1505e-05	1.56611	+	up
Com_88_neg	Elaidic acid	C18H34O2	282.256	15.165	6.38399e+08	8.39459e+07	7.60489	2.92693	0.00571741	1.31596	-	up
Com_1219_neg	Uridine monophosphate (UMP)	C9H13N2O9P	324.036	2.054	8.05142e+07	1.08887e+07	7.39428	2.88641	4.47331e-05	1.26452	-	up
Com_6373_neg	2-Ketoadipic acid	C6H8O5	160.037	1.391	1.69523e+07	2.41818e+06	7.01038	2.80949	0.0265336	1.31637	-	up
Com_3326_neg	Isopentenyladenine	C10H13N5	203.117	11.515	7.4341e+06	1.09479e+06	6.79043	2.7635	0.000678087	1.21638	-	up
Com_546_neg	4-Methylphenol	C7H8O	108.057	3.278	4.66199e+06	707197	6.59222	2.72076	0.000279707	1.18981	-	up
Com_19301_pos	4-oxododecanedioic acid	C12H20O5	266.109	11.099	1.94948e+06	310493	6.27864	2.65045	0.000518404	1.41085	+	up
Com_7446_neg	2-Deoxy-D-galactose	C6H12O5	164.068	1.556	1.1612e+07	1.857e+06	6.25311	2.64457	0.00220499	1.16121	-	up
Com_2132_neg	gamma-Glutamylleucine	C11H20N2O5	260.137	2.78	5.45429e+07	9.095e+06	5.99702	2.58425	0.00163781	1.1253	-	up
Com_1036_neg	D-α-Hydroxyglutaric acid	C5H8O5	148.037	1.377	5.91064e+07	1.00278e+07	5.89425	2.55931	0.0108695	1.14581	-	up
Com_14784_neg	4-Hydroxy-L-Glutamic Acid	C5H7NO5	161.033	1.392	3.61949e+06	637359	5.67889	2.50561	5.01744e-06	1.09916	-	up
Com_1628_neg	Methyl-α-D-glucopyranoside	C7H14O6	194.079	2.366	1.12121e+07	2.09502e+06	5.35179	2.42002	0.000538274	1.06613	-	up
Com_919_neg	3-[(methoxycarbonyl)amino]-2,2,3-trimethylbutanoic acid	C9H17NO4	203.116	8.06	4.84426e+07	9.0678e+06	5.34227	2.41745	0.00382257	1.0741	-	up
Com_6729_pos	3-[2-(3-Hydroxyphenyl)ethyl]-5-methoxyphenol	C15H16O3	244.106	6.339	1.42368e+07	2.85231e+06	4.99133	2.31942	0.00612106	1.25517	+	up
Com_515_neg	N-Acetyl-D-alloisoleucine	C8H15NO3	173.105	7.311	5.27983e+08	1.07554e+08	4.909	2.29543	0.00326657	1.01883	-	up
Com_25011_pos	1-Methylhistamine	C6H13Cl2N3	197.048	1.489	4.16784e+06	850715	4.89922	2.29255	0.0016612	1.2194	+	up
Com_7708_pos	3-(3-methylbut-2-en-1-yl)-3H-purin-6-amine	C10H13N5	203.117	9.152	6.29167e+06	1.32323e+06	4.75477	2.24938	4.68965e-05	1.20153	+	up
Com_19624_pos	3-Acetyl-2,5-dimethylfuran	C8H10O2	138.068	2.436	1.18659e+07	2.57691e+06	4.6047	2.20311	0.00575653	1.18906	+	up
Com_13736_pos	7-Methylguanosine	C11H15N5O5	297.107	5.161	5.91388e+06	1.32963e+06	4.44776	2.15308	0.00069012	1.15572	+	up
Com_2175_pos	Aniline	C6H7N	93.0579	2.459	1.87961e+08	4.30793e+07	4.36314	2.12537	0.0045163	1.14899	+	up
Com_3315_pos	Cytosine	C4H5N3O	111.043	1.681	9.09731e+07	2.15253e+07	4.22633	2.07941	0.014827	1.14311	+	up
Com_2014_pos	N-Acetyl-L-leucine	C8H15NO3	173.105	9.196	2.53523e+08	6.13979e+07	4.12918	2.04586	2.29654e-05	1.09315	+	up
Com_9748_pos	N-Acetyl-L-glutamine	C7H12N2O4	188.08	1.78	2.05285e+07	5.04271e+06	4.07092	2.02535	0.000220467	1.08048	+	up
Com_9817_pos	4-(2,3-dihydro-1,4-benzodioxin-6-yl)butanoic acid	C12H14O4	222.089	11.805	3.14279e+07	7.75014e+06	4.05514	2.01975	0.000549437	1.07693	+	up
Com_13527_pos	Gamma-Glu-Leu	C11H20N2O5	260.137	7.407	3.77001e+06	1.34548e+07	0.280198	-1.83548	0.0311445	1.02575	+	down
Com_5967_pos	N,N-dimethyl-5-nitro-6-[3-(trifluoromethyl)phenoxy]pyrimidin-4-amine	C13H11F3N4O3	328.077	1.489	1.07675e+07	3.95772e+07	0.272063	-1.87799	0.000524464	1.00068	+	down
Com_721_pos	Valylproline	C10 H18 N2 O3	214.132	5.544	1.47343e+08	5.8223e+08	0.253067	-1.98241	0.00113608	1.05493	+	down
Com_371_pos	N-Methyl-a-aminoisobutyric acid	C5H11NO2	117.079	1.822	2.80462e+08	1.11523e+09	0.251483	-1.99147	0.0058629	1.05312	+	down
Com_851_pos	D-Glucosamine	C6H13NO5	179.079	1.428	1.22012e+08	5.20245e+08	0.234527	-2.09217	0.0003399	1.12084	+	down
Com_4908_pos	Thromboxane B2	C20H34O6	392.216	6.732	9.95459e+06	4.54957e+07	0.218803	-2.1923	0.0408405	1.10946	+	down
Com_556_pos	Methionine	C5H11NO2S	149.051	1.84	1.6333e+08	7.70554e+08	0.211964	-2.23811	0.00594951	1.21854	+	down
Com_590_pos	Ala-Ile	C9H18N2O3	202.132	6.14	1.50574e+08	7.20078e+08	0.209108	-2.25768	0.00312901	1.20051	+	down
Com_29763_neg	LPC 10:0	C18H38NO7P	471.26	13.519	126636	641064	0.19754	-2.33978	2.8457e-05	1.02703	-	down
Com_684_pos	DL-Arginine	C6H14N4O2	174.112	1.523	1.32372e+08	6.81242e+08	0.194309	-2.36357	0.0241028	1.20688	+	down
Com_557_neg	Caprylic acid	C8H16O2	144.115	11.959	1.47546e+07	7.74885e+07	0.19041	-2.39282	0.0038899	1.03944	-	down
Com_21517_pos	1,2,3,9-tetrahydro-4H-carbazol-4-one oxime	C12H12N2O	183.068	7.524	1.26707e+06	6.78567e+06	0.186727	-2.421	0.00930397	1.27383	+	down
Com_4275_pos	L-Histidine	C6H9N3O2	155.069	1.549	1.29841e+07	7.51798e+07	0.172707	-2.5336	0.0129387	1.31803	+	down
Com_11093_neg	Thymidine 3,5-cyclic monophosphate	C10H13N2O7P	304.047	2.571	417689	2.42091e+06	0.172534	-2.53505	0.0013448	1.10415	-	down
Com_1232_neg	N-[5-(trifluoromethyl)-2-pyridinyl]benzenesulfonamide	C12H9F3N2O2S	302.034	1.903	2.24778e+07	1.36636e+08	0.164509	-2.60376	0.0193656	1.21063	-	down
Com_755_neg	D-Methionine	C5H11NO2S	149.051	2.11	4.87362e+07	3.11667e+08	0.156372	-2.67694	0.00116679	1.17708	-	down
Com_1667_pos	Carbadox	C11H10N4O4	284.051	5.376	243386	1.5613e+06	0.155887	-2.68143	1.17732e-05	1.432	+	down
Com_926_pos	Ala-Val	C8H16N2O3	188.116	2.605	5.36471e+07	3.7855e+08	0.141717	-2.81891	0.00584285	1.48793	+	down
Com_12301_neg	dATP	C10H14N5Na2O12P3	534.966	1.892	446879	3.25814e+06	0.137158	-2.86609	0.0219614	1.20333	-	down
Com_15479_neg	Capsaicin	C18H27NO3	305.199	13.325	391880	2.97273e+06	0.131825	-2.92331	0.0209862	1.37105	-	down
Com_4588_pos	D-Serine	C3H7NO3	105.043	1.422	8.69174e+06	6.68046e+07	0.130107	-2.94223	0.000332831	1.56661	+	down
Com_13781_neg	Docosahexaenoic acid	C22H32O2	328.236	13.444	145666	1.1852e+06	0.122904	-3.02439	0.000213159	1.32393	-	down
Com_1671_pos	o-Cresol	C7H8O	108.057	5.375	2.58027e+07	2.12501e+08	0.121424	-3.04188	4.65523e-05	1.62389	+	down
Com_7003_pos	Aspartic Acid	C4H7NO4	133.037	1.417	3.75384e+06	3.32764e+07	0.112808	-3.14806	0.00557671	1.65724	+	down
Com_786_pos	Nicotinamide	C6H6N2O	122.048	1.706	1.83896e+07	1.935e+08	0.0950368	-3.39537	0.00143118	1.79837	+	down
Com_421_pos	D-(+)-Glucose	C6H12O6	197.09	1.401	1.08645e+08	1.16017e+09	0.0936452	-3.41665	8.71428e-05	1.82829	+	down
Com_2274_pos	DL-Alanine	C3H7NO2	89.0477	1.422	1.32181e+07	1.48589e+08	0.0889577	-3.49074	3.55647e-05	1.86582	+	down
Com_6614_neg	6-Hydroxymelatonin	C13H16N2O3	248.116	9.006	822062	9.54181e+06	0.0861536	-3.53694	0.0148296	1.50008	-	down
Com_301_neg	Decanoic acid	C10H20O2	172.146	13.285	7.23214e+06	8.40149e+07	0.0860817	-3.53815	0.00498401	1.52603	-	down
Com_15027_pos	2'-O-Methyladenosine	C11H15N5O4	281.113	5.26	302338	3.53736e+06	0.0854701	-3.54844	0.00189819	1.88251	+	down
Com_19209_neg	LPC 12:0	C20H42NO7P	499.291	14.303	159688	2.00834e+06	0.0795121	-3.65268	0.000573844	1.59586	-	down
Com_1785_pos	6-Methylquinoline	C10H9N	143.074	6.713	1.44621e+07	1.92776e+08	0.0750205	-3.73657	2.86058e-05	1.999	+	down
Com_1119_pos	Choline	C5H13NO	103.1	1.445	5.55344e+06	8.35185e+07	0.0664936	-3.91064	0.00351501	2.11853	+	down
Com_1251_neg	4-Oxoproline	C5H7NO3	129.043	1.935	9.45242e+06	1.70651e+08	0.0553902	-4.17422	0.001478	1.81284	-	down
Com_6597_pos	4-[2-(1H-indol-3-yl)ethyl]morpholine-3,5-dione	C14H14N2O3	258.1	8	1.50981e+06	2.75771e+07	0.0547486	-4.19103	0.0129688	2.16847	+	down
Com_824_pos	Guanine	C5H5N5O	151.049	3	2.16019e+07	4.01844e+08	0.0537569	-4.21741	0.00256932	2.23549	+	down
Com_2063_neg	DL-Malic acid	C4H6O5	134.021	1.383	4.53716e+06	8.60456e+07	0.0527297	-4.24524	0.000318262	1.85139	-	down
Com_6517_pos	Stanozolol	C21H32N2O	328.247	11.577	1.39665e+06	2.98728e+07	0.0467534	-4.41878	0.000427324	2.37652	+	down
Com_6725_pos	5-Hydroxy-L-Tryptophan	C11H12N2O3	220.085	6.716	1.67733e+06	3.59927e+07	0.0466021	-4.42346	4.61869e-06	2.36249	+	down
Com_12082_pos	N'-Formylkynurenine	C11H12N2O4	236.08	5.491	704477	1.56984e+07	0.0448758	-4.47792	0.000174603	2.40113	+	down
Com_184_pos	L-Pyroglutamic acid	C5H7NO3	129.043	2.275	9.80524e+07	2.67331e+09	0.0366783	-4.76893	5.8541e-05	2.55365	+	down
Com_1045_pos	L-Glutamic acid	C5H9NO4	147.053	1.384	1.37903e+07	4.36126e+08	0.03162	-4.98302	0.00223696	2.6183	+	down
Com_4329_neg	Aspartic acid	C4H7NO4	133.037	1.421	827103	3.10995e+07	0.0265954	-5.23268	0.00076798	2.27919	-	down
Com_1693_neg	2-(1H-benzimidazol-2-yl)-3-(1,3-benzodioxol-5-yl)acrylonitrile	C17H11N3O2	289.084	2.396	1.83775e+06	8.30618e+07	0.0221252	-5.49817	0.000290147	2.41166	-	down
Com_860_pos	2-(acetylamino)-3-(1H-indol-3-yl)propanoic acid	C13H14N2O3	246.101	7.52	6.20295e+06	4.31505e+08	0.0143751	-6.12028	0.000125934	3.25793	+	down
Com_589_neg	Dl-Glutamic acid	C5H9NO4	147.053	1.592	4.36118e+06	3.18901e+08	0.0136757	-6.19225	0.0130903	2.54562	-	down
Com_415_pos	N-Benzylformamide	C8H9NO	135.068	2.354	1.22256e+07	9.02708e+08	0.0135432	-6.20628	0.000213229	3.30088	+	down
Com_1759_pos	Indole	C8H7N	117.058	6.702	1.738e+06	1.98907e+08	0.00873777	-6.83852	0.000675865	3.67219	+	down
Com_972_neg	Xanthine	C5H4N4O2	152.033	2.304	1.30433e+06	1.6339e+08	0.00798293	-6.96887	0.000294798	3.03922	-	down
Com_149_pos	L-Tyrosine	C9H11NO3	181.074	2.208	9.42362e+06	2.17524e+09	0.00433222	-7.85068	0.00101335	4.13849	+	down
Com_126_pos	2-Hydroxycinnamic acid	C9H8O3	164.047	2.366	1.28653e+07	3.41008e+09	0.00377272	-8.05018	1.97265e-05	4.31139	+	down
Com_154_pos	2-Hydroxyphenylalanine	C9H11NO3	181.074	2.383	8.41735e+06	2.47924e+09	0.00339513	-8.20232	2.23633e-05	4.38884	+	down
Com_8_pos	L-Phenylalanine	C9H11NO2	165.079	5.399	8.58888e+07	3.07843e+10	0.00279002	-8.48551	0.00101501	4.56868	+	down
Com_2422_pos	methyl isoquinoline-3-carboxylate	C11H9NO2	187.061	5.356	392876	1.69354e+08	0.00231985	-8.75175	2.26542e-05	4.66472	+	down
Com_25_neg	D-Phenylalanine	C9H11NO2	165.079	5.147	2.01589e+07	8.70286e+09	0.00231636	-8.75392	0.000548787	3.86245	-	down
Com_20_pos	L-Tryptophan	C11H12N2O2	204.09	6.699	3.27812e+07	1.54946e+10	0.00211565	-8.88468	0.00079538	4.78976	+	down
Com_46_neg	DL-Tryptophan	C11H12N2O2	204.09	6.621	7.99718e+06	4.49004e+09	0.00178109	-9.13302	1.17149e-05	4.00387	-	down
RT (min): Retention time for metabolite detection
FC: Fold change
VIP: Variable importance in the projection (VIP) value of the first principal component of PLS-DA model

## Sheet: All metabolites
ID	Name	Formula	Molecular Weight	RT [min]	mzCloud_Results	mzVault_Results	MassList_Results	Ac-14_1	Ac-14_2	Ac-14_3	control_1	control_2	control_3	FC	log2FC	P value	VIP	LC-MS/MS (ESI-/+)	Up or Down
Com_470_pos	D-(-)-Quinic acid	C7 H12 O6	192.064	1.513	Full match	No results	Full match	1.17806e+09	1.41567e+09	1.3535e+09	2.91662e+06	2.84317e+06	2.77967e+06	462.235	8.85248	3.17234e-05	4.728	+	up
Com_18_neg	Deoxyribose 5-Phosphate	C5 H11 O7 P	214.024	1.907	No results	No results	Full match	12267248711	1.06861e+10	1.34289e+10	2.47797e+07	3.49834e+07	3.5615e+07	381.453	8.57536	1.683e-05	3.76701	-	up
Com_17_neg	Gluconic acid	C6 H12 O7	196.058	1.89	Full match	Full match	Full match	1.48421e+10	1.13963e+10	1.54461e+10	4.73382e+07	2.76236e+07	3.89204e+07	366.032	8.51583	3.13335e-05	3.74476	-	up
Com_19_neg	D-Arabinose	C5 H10 O5	150.053	1.883	No results	No results	Full match	1.2842e+10	9.67437e+09	1.35676e+10	6.33813e+07	3.83552e+07	5.03739e+07	237.223	7.8901	1.59722e-05	3.46713	-	up
Com_407_neg	LPE 18:1	C23 H46 N O7 P	479.301	15.299	No results	Full match	Full match	7.75439e+07	1.01825e+08	1.38769e+08	776932	288803	299996	232.944	7.86384	0.000615088	3.50262	-	up
Com_489_pos	8-Hydroxyquinoline	C9 H7 N O	145.053	6.285	Full match	Full match	No results	4.29709e+08	5.56047e+08	4.70914e+08	2.54091e+06	2.09516e+06	2.34389e+06	208.693	7.70524	1.45158e-06	4.11511	+	up
Com_13_neg	δ-Gluconic acid δ-lactone	C6 H10 O6	178.048	1.622	Full match	Full match	Full match	2.20735e+10	1.66356e+10	1.95029e+10	8.04429e+07	1.06751e+08	9.65151e+07	205.182	7.68076	1.37e-06	3.36928	-	up
Com_880_pos	3,4-Dihydroxybenzaldehyde	C7 H6 O3	138.032	1.513	Full match	No results	Full match	5.67759e+08	6.78731e+08	6.42976e+08	4.80869e+06	2.83006e+06	4.41888e+06	156.703	7.29189	0.000388144	3.91385	+	up
Com_540_neg	Indole-5-Carboxylic Acid (98%)	C9 H7 N O2	161.048	3.06	No results	No results	Full match	8.21956e+07	1.69989e+08	1.3167e+08	1.10726e+06	738096	849144	142.458	7.1544	0.000198069	3.11983	-	up
Com_264_pos	D-Galactonic acid	C6 H12 O7	196.058	1.553	No results	No results	Full match	2.41247e+09	1.69337e+09	1.82016e+09	2.11442e+07	1.32755e+07	1.50384e+07	119.818	6.90471	1.821e-05	3.69549	+	up
Com_1546_neg	Pyrophosphate	H4 O7 P2	177.943	1.393	No results	No results	Full match	1.00226e+08	9.70671e+07	9.94571e+07	944158	853869	872603	111.116	6.79593	8.50431e-06	2.98138	-	up
Com_185_pos	L-Gulonic-Γ-Lactone	C6 H10 O6	178.048	1.514	No results	No results	Full match	3.42046e+09	3.48931e+09	3.58339e+09	3.95208e+07	4.70845e+07	2.53488e+07	93.7273	6.5504	0.00154239	3.52485	+	up
Com_2011_neg	N1-[3,5-di(trifluoromethyl)phenyl]-2-cyclopentyl-2-phenylacetamide	C21 H19 F6 N O	830.275	2.703	Invalid mass	No results	No results	3.7555e+07	5.37117e+07	6.13164e+07	564008	568742	562735	89.9937	6.49175	0.00106168	2.83436	-	up
Com_1572_neg	acetyl phospahte	C2 H5 O5 P	139.987	1.387	No results	No results	Full match	9.84176e+07	9.7068e+07	9.87114e+07	1.23556e+06	1.08652e+06	1.15888e+06	84.516	6.40115	5.17919e-05	2.80851	-	up
Com_4080_pos	(R)-Lipoic Acid	C8 H14 O2 S2	206.043	1.366	No results	No results	Full match	8.09157e+07	6.59967e+07	6.86698e+07	1.5336e+06	1.00308e+06	1.02698e+06	60.4947	5.91874	0.000181946	3.17474	+	up
Com_483_neg	mesaconic acid	C5 H6 O4	130.027	1.623	No results	No results	Full match	6.74797e+08	3.66857e+08	3.00533e+08	6.82904e+06	8.60825e+06	1.05623e+07	51.6235	5.68996	0.000751686	2.46824	-	up
Com_675_neg	Thymidine	C10 H14 N2 O5	242.09	5.959	Full match	Full match	Full match	3.76254e+08	2.46342e+08	4.38798e+08	4.97563e+06	9.96505e+06	7.10243e+06	48.1508	5.58949	0.00014399	2.45899	-	up
Com_212_pos	2-Methylsuccinic Acid	C5 H8 O4	132.042	1.508	No results	No results	Full match	3.43532e+09	3.27248e+09	3.3532e+09	1.10926e+08	6.62214e+07	7.10024e+07	40.5441	5.34142	0.00175048	2.875	+	up
Com_950_neg	Indole-3-lactic acid	C11 H11 N O3	205.074	7.003	Full match	Full match	Full match	2.80813e+07	3.19182e+07	2.74691e+07	631475	810793	798563	39.034	5.28666	2.08137e-05	2.3215	-	up
Com_472_neg	2-Hydroxy-2-methylbutanedioic acid	C5 H8 O5	148.037	1.621	No results	No results	Full match	6.81777e+08	3.29821e+08	3.0782e+08	1.09518e+07	1.17175e+07	1.51083e+07	34.9259	5.12623	0.00209096	2.21283	-	up
Com_2965_pos	6-Phosphogluconic acid	C6 H13 O10 P	276.025	1.559	No results	No results	Full match	1.72516e+08	1.01074e+08	1.18995e+08	4.44571e+06	3.82711e+06	3.77364e+06	32.5893	5.02633	0.000843601	2.66812	+	up
Com_3980_neg	LPE 16:1	C21 H42 N O7 P	451.27	14.835	No results	Full match	No results	4.30808e+06	4.76284e+06	7.27288e+06	221648	140922	211259	28.482	4.83198	0.000109102	2.1153	-	up
Com_1150_neg	LPG 18:1	C24 H47 O9 P	510.296	14.643	No results	Full match	Full match	4.15351e+06	4.89962e+06	6.93427e+06	247328	171055	157265	27.7729	4.79561	8.95131e-05	2.10145	-	up
Com_8736_pos	2-(2-hydroxy-3-methylbutanamido)-4-methylpentanoic acid	C11 H21 N O4	231.147	11.365	Full match	No results	Full match	3.57833e+07	3.61466e+07	3.33184e+07	1.46431e+06	1.16554e+06	1.23885e+06	27.2051	4.7658	8.79658e-05	2.54965	+	up
Com_6171_neg	Isophorone	C9 H14 O	138.104	10.862	No results	No results	Full match	9.78995e+06	9.36338e+06	8.51109e+06	363879	371531	395925	24.4529	4.61193	2.6927e-06	2.02235	-	up
Com_4104_neg	L-Alanyl-L-leucine	C9 H18 N2 O3	202.132	9.278	No results	No results	Full match	3.14594e+07	3.38998e+07	3.39293e+07	1.25959e+06	1.5956e+06	1.5677e+06	22.4488	4.48856	0.000186499	1.97192	-	up
Com_4240_pos	2-Amino-1,3,4-octadecanetriol	C18 H39 N O3	317.293	12.246	Full match	No results	No results	4.54339e+07	2.11811e+07	4.01318e+07	2.10869e+06	1.27686e+06	2.50258e+06	18.1291	4.18024	0.000841309	2.22365	+	up
Com_823_pos	Kojic acid	C6 H6 O4	142.027	1.506	No results	No results	Full match	6.37838e+08	6.17714e+08	6.87489e+08	3.16772e+07	3.51059e+07	5.07213e+07	16.5359	4.04753	0.00170739	2.1784	+	up
Com_681_neg	Propionyl-L-carnitine	C10 H19 N O4	217.131	9.601	No results	No results	Full match	6.73378e+06	7.81713e+06	8.36205e+06	396398	539211	519795	15.7434	3.97667	5.85068e-05	1.7474	-	up
Com_4186_pos	N-(4-chlorophenethyl)-N'-(4-chlorophenyl)urea	C15 H14 Cl2 N2 O	308.051	1.431	Invalid mass	No results	No results	1.57948e+07	1.77958e+07	2.25542e+07	1.56777e+06	1.05119e+06	951512	15.7247	3.97496	0.000250432	2.13418	+	up
Com_1629_neg	Kinic Acid	C7 H12 O6	192.063	1.963	No results	No results	Full match	1.37418e+08	8.91525e+07	9.49017e+07	6.50114e+06	6.47617e+06	7.70848e+06	15.5407	3.95798	0.000627672	1.72677	-	up
Com_12297_neg	D-Sedoheptulose 7-phosphate	C7 H15 O10 P	290.04	1.384	Full match	Full match	No results	7.01127e+06	5.45164e+06	5.98703e+06	413041	383528	391943	15.5236	3.95639	0.000281525	1.73243	-	up
Com_22342_pos	4-Oxoretinol	C20 H28 O2	300.208	1.793	No results	No results	Full match	1.16987e+07	8.34282e+06	2.76812e+06	466834	496699	521435	15.3604	3.94114	0.0269397	1.98214	+	up
Com_1404_pos	D-Alanyl-D-alanine	C6 H12 N2 O3	160.085	1.478	Full match	No results	Full match	1.99262e+08	1.73241e+08	1.94365e+08	2.07587e+07	1.08726e+07	1.36898e+07	12.5078	3.64476	0.00384004	1.97449	+	up
Com_7488_neg	Suberic acid	C8 H14 O4	174.089	2.631	Full match	No results	No results	5.8516e+06	1.01034e+07	1.15452e+07	525182	572803	1.16701e+06	12.1414	3.60186	0.00176676	1.59901	-	up
Com_6921_pos	Lysine Butyrate	C10 H22 N2 O4	234.158	1.505	No results	No results	Full match	4.37992e+07	3.98766e+07	5.13763e+07	7.15619e+06	1.84816e+06	2.44839e+06	11.7921	3.55975	0.0207522	2.03871	+	up
Com_3878_pos	L-(-)Histidinol	C6 H13 Cl2 N3 O	213.044	7.148	No results	No results	Full match	5.93941e+07	5.40329e+07	5.58284e+07	5.84999e+06	4.45966e+06	4.5109e+06	11.4203	3.51353	0.000533524	1.88303	+	up
Com_2096_neg	Glycerophospho-N-palmitoyl ethanolamine	C21 H44 N O7 P	453.286	15.296	Full match	Full match	Full match	2.73125e+06	3.62795e+06	4.74536e+06	418976	223070	357352	11.1113	3.47395	0.000707783	1.53035	-	up
Com_2217_pos	N-Acetylmethionine	C7 H13 N O3 S	191.062	7.136	No results	Full match	No results	1.14656e+08	1.07013e+08	1.09746e+08	1.09821e+07	9.82475e+06	1.02423e+07	10.6739	3.41602	3.13066e-06	1.82579	+	up
Com_5121_neg	LPE 17:1	C22 H44 N O7 P	465.285	15.118	No results	Full match	No results	991505	1.3252e+06	4.50517e+06	294431	159506	188777	10.6142	3.40792	0.02979	1.37791	-	up
Com_5836_neg	2-(acetylamino)-4-(methylthio)butanoic acid	C7 H13 N O3 S	191.062	5.153	Full match	No results	No results	7.67678e+06	7.55714e+06	9.62376e+06	656303	1.0876e+06	819726	9.6963	3.27743	0.000747783	1.44716	-	up
Com_2485_neg	Prostaglandin A1 ethyl ester	C22 H36 O4	364.259	15.169	Invalid mass	No results	No results	1.48018e+07	1.54909e+07	1.93058e+07	2.6808e+06	1.21011e+06	1.28272e+06	9.58679	3.26105	0.00723208	1.4702	-	up
Com_2062_pos	Uric acid	C5 H4 N4 O3	168.028	1.803	Full match	No results	Full match	4.18845e+06	5.27443e+06	4.71467e+06	487899	548875	528164	9.0595	3.17943	8.47919e-05	1.69641	+	up
Com_3233_pos	(1E)-5-hydroxy-1,7-diphenylhept-1-en-3-one	C19 H20 O2	302.13	8.646	Invalid mass	No results	No results	4.09318e+06	3.76651e+06	4.16762e+06	520938	541759	513324	7.63144	2.93196	1.1505e-05	1.56611	+	up
Com_88_neg	Elaidic acid	C18 H34 O2	282.256	15.165	Full match	No results	No results	5.473e+08	5.85376e+08	7.8252e+08	1.282e+08	6.20413e+07	6.15966e+07	7.60489	2.92693	0.00571741	1.31596	-	up
Com_1219_neg	Uridine monophosphate (UMP)	C9 H13 N2 O9 P	324.036	2.054	Full match	Full match	Full match	7.98118e+07	7.09934e+07	9.07373e+07	1.19728e+07	1.06496e+07	1.00438e+07	7.39428	2.88641	4.47331e-05	1.26452	-	up
Com_6373_neg	2-Ketoadipic acid	C6 H8 O5	160.037	1.391	No results	Full match	Full match	1.58371e+07	1.73563e+07	1.76636e+07	1.54512e+06	1.43665e+06	4.27276e+06	7.01038	2.80949	0.0265336	1.31637	-	up
Com_3326_neg	Isopentenyladenine	C10 H13 N5	203.117	11.515	No results	Full match	No results	7.03444e+06	7.89806e+06	7.36979e+06	923239	1.25379e+06	1.10734e+06	6.79043	2.7635	0.000678087	1.21638	-	up
Com_546_neg	4-Methylphenol	C7 H8 O	108.057	3.278	Full match	No results	Full match	3.81452e+06	5.29541e+06	4.87605e+06	793840	674971	652779	6.59222	2.72076	0.000279707	1.18981	-	up
Com_19301_pos	4-oxododecanedioic acid	C12 H20 O5	266.109	11.099	Invalid mass	No results	No results	1.80775e+06	1.71728e+06	2.3234e+06	338656	295851	296972	6.27864	2.65045	0.000518404	1.41085	+	up
Com_7446_neg	2-Deoxy-D-galactose	C6 H12 O5	164.068	1.556	No results	No results	Full match	1.51851e+07	7.99658e+06	1.16543e+07	2.55075e+06	1.36289e+06	1.65735e+06	6.25311	2.64457	0.00220499	1.16121	-	up
Com_2132_neg	gamma-Glutamylleucine	C11 H20 N2 O5	260.137	2.78	No results	Full match	Full match	3.79998e+07	6.62307e+07	5.93983e+07	8.93746e+06	1.10431e+07	7.30443e+06	5.99702	2.58425	0.00163781	1.1253	-	up
Com_1036_neg	D-α-Hydroxyglutaric acid	C5 H8 O5	148.037	1.377	Full match	Full match	Full match	6.04285e+07	5.84403e+07	5.84503e+07	1.36024e+07	6.99753e+06	9.48347e+06	5.89425	2.55931	0.0108695	1.14581	-	up
Com_14784_neg	4-Hydroxy-L-Glutamic Acid	C5 H7 N O5	161.033	1.392	No results	No results	Full match	3.88365e+06	3.54023e+06	3.43459e+06	685170	606797	620110	5.67889	2.50561	5.01744e-06	1.09916	-	up
Com_1628_neg	Methyl-α-D-glucopyranoside	C7 H14 O6	194.079	2.366	No results	No results	Full match	1.01653e+07	1.24178e+07	1.10532e+07	1.89534e+06	1.84979e+06	2.53992e+06	5.35179	2.42002	0.000538274	1.06613	-	up
Com_919_neg	3-[(methoxycarbonyl)amino]-2,2,3-trimethylbutanoic acid	C9 H17 N O4	203.116	8.06	Full match	No results	Full match	4.56188e+07	5.63933e+07	4.33156e+07	6.23273e+06	1.02602e+07	1.07104e+07	5.34227	2.41745	0.00382257	1.0741	-	up
Com_6729_pos	3-[2-(3-Hydroxyphenyl)ethyl]-5-methoxyphenol	C15 H16 O3	244.106	6.339	Invalid mass	No results	No results	1.35673e+07	1.51513e+07	1.39919e+07	2.08972e+06	3.07069e+06	3.39652e+06	4.99133	2.31942	0.00612106	1.25517	+	up
Com_515_neg	N-Acetyl-D-alloisoleucine	C8 H15 N O3	173.105	7.311	Full match	Full match	No results	4.23304e+08	5.93671e+08	5.66975e+08	7.332e+07	1.20566e+08	1.28776e+08	4.909	2.29543	0.00326657	1.01883	-	up
Com_25011_pos	1-Methylhistamine	C6 H13 Cl2 N3	197.048	1.489	No results	No results	Full match	4.00998e+06	4.88045e+06	3.61309e+06	891827	841622	818696	4.89922	2.29255	0.0016612	1.2194	+	up
Com_7708_pos	3-(3-methylbut-2-en-1-yl)-3H-purin-6-amine	C10 H13 N5	203.117	9.152	Full match	Full match	No results	6.59893e+06	6.14642e+06	6.12966e+06	1.34649e+06	1.30984e+06	1.31337e+06	4.75477	2.24938	4.68965e-05	1.20153	+	up
Com_19624_pos	3-Acetyl-2,5-dimethylfuran	C8 H10 O2	138.068	2.436	Full match	No results	No results	1.20812e+07	1.19913e+07	1.15252e+07	3.19731e+06	2.10066e+06	2.43275e+06	4.6047	2.20311	0.00575653	1.18906	+	up
Com_13736_pos	7-Methylguanosine	C11 H15 N5 O5	297.107	5.161	Full match	Full match	Full match	5.65888e+06	6.58588e+06	5.49687e+06	1.1294e+06	1.2784e+06	1.58109e+06	4.44776	2.15308	0.00069012	1.15572	+	up
Com_2175_pos	Aniline	C6 H7 N	93.0579	2.459	Full match	No results	No results	2.05486e+08	1.79549e+08	1.78848e+08	5.48661e+07	3.45247e+07	3.98471e+07	4.36314	2.12537	0.0045163	1.14899	+	up
Com_3315_pos	Cytosine	C4 H5 N3 O	111.043	1.681	Full match	Full match	Full match	8.42639e+07	9.78921e+07	9.07632e+07	1.6491e+07	1.72219e+07	3.0863e+07	4.22633	2.07941	0.014827	1.14311	+	up
Com_2014_pos	N-Acetyl-L-leucine	C8 H15 N O3	173.105	9.196	Full match	Full match	No results	2.76407e+08	2.39774e+08	2.44388e+08	6.66531e+07	5.73107e+07	6.02298e+07	4.12918	2.04586	2.29654e-05	1.09315	+	up
Com_9748_pos	N-Acetyl-L-glutamine	C7 H12 N2 O4	188.08	1.78	No results	Full match	No results	2.17392e+07	2.15165e+07	1.83297e+07	5.17284e+06	4.77104e+06	5.18424e+06	4.07092	2.02535	0.000220467	1.08048	+	up
Com_9817_pos	4-(2,3-dihydro-1,4-benzodioxin-6-yl)butanoic acid	C12 H14 O4	222.089	11.805	Full match	No results	No results	3.45647e+07	2.81643e+07	3.15545e+07	7.83878e+06	7.99281e+06	7.41882e+06	4.05514	2.01975	0.000549437	1.07693	+	up
Com_19530_neg	Jasmonic acid	C12 H18 O3	210.126	11.979	Full match	No results	No results	2.96863e+06	407667	566760	249865	189726	254056	5.68453	2.50704	0.156674	0.867407	-	No Diff
Com_8841_neg	L-β-Imidazolelactic acid	C6 H8 N2 O3	156.053	1.572	No results	No results	Full match	1.19477e+07	1.01421e+07	1.11323e+07	3.13704e+06	2.32477e+06	1.94363e+06	4.48618	2.16549	0.00443115	0.961106	-	No Diff
Com_4385_neg	Guanosine monophosphate (GMP)	C10 H14 N5 O8 P	363.058	2.161	Full match	Full match	Full match	1.32216e+07	1.77487e+07	1.46974e+07	2.91277e+06	3.45151e+06	3.88437e+06	4.45598	2.15574	0.000240691	0.945173	-	No Diff
Com_3142_neg	2-Isopropylmalate	C7 H12 O5	176.068	2.162	No results	No results	Full match	1.5735e+07	1.60951e+07	1.67892e+07	2.92823e+06	3.87355e+06	4.32806e+06	4.36837	2.12709	0.00508681	0.94103	-	No Diff
Com_1787_neg	Monobutyl phthalate	C12 H14 O4	222.089	10.652	Full match	No results	No results	1.04562e+08	9.46608e+07	1.12071e+08	1.97465e+07	3.04174e+07	2.44354e+07	4.17288	2.06104	0.00315225	0.912439	-	No Diff
Com_4887_neg	D-Myo-inositol 4-monophosohate	C6 H13 O9 P	260.03	1.41	No results	No results	Full match	6.23232e+06	5.26319e+06	6.91551e+06	1.91844e+06	1.73049e+06	1.09812e+06	3.87841	1.95547	0.00652407	0.871445	-	No Diff
Com_3206_neg	Hydrocinnamic acid	C9 H10 O2	150.068	9.518	Full match	No results	Full match	5.91548e+06	7.14763e+06	6.65893e+06	1.89457e+06	1.66883e+06	1.56619e+06	3.84476	1.94289	6.81122e-05	0.852261	-	No Diff
Com_5396_neg	4-Acetylbutyric acid	C6 H10 O3	130.063	1.941	No results	Full match	Full match	1.12176e+07	9.61672e+06	8.78562e+06	2.84432e+06	1.43664e+06	3.93839e+06	3.60368	1.84947	0.038401	0.859784	-	No Diff
Com_1730_neg	Acetyl-CoA	C23 H38 N7 O17 P3 S	809.126	6.435	Full match	Full match	No results	2.64678e+06	3.17827e+06	3.26731e+06	771266	903389	856268	3.59251	1.84499	0.000190401	0.807924	-	No Diff
Com_2198_neg	D-Xylonic Acid Lithium Salt	C5 H10 O6	166.048	14.453	No results	No results	Full match	2.25831e+07	2.50479e+07	2.44348e+07	1.15715e+07	4.007e+06	4.55398e+06	3.57957	1.83979	0.0518318	0.882112	-	No Diff
Com_1794_pos	N-Acetyl-DL-glutamic acid	C7 H11 N O5	189.064	2.319	Full match	Full match	Full match	7.47721e+07	6.89074e+07	7.30163e+07	2.68648e+07	1.63225e+07	1.84619e+07	3.51499	1.81352	0.0117964	0.986809	+	No Diff
Com_30875_pos	2'-Deoxyadenosine-5'-Monophosphate	C10 H14 N5 O6 P	331.069	6.288	No results	No results	Full match	2.09188e+06	2.77724e+06	2.72025e+06	694209	712014	755905	3.51014	1.81153	0.00320493	0.962234	+	No Diff
Com_2246_pos	(5E)-7-methylidene-10-oxo-4-(propan-2-yl)undec-5-enoic acid	C15 H24 O3	252.172	12.677	Full match	No results	No results	1.23549e+07	1.26213e+07	1.09767e+07	4.2955e+06	3.00716e+06	2.98808e+06	3.49371	1.80476	0.00443582	0.974601	+	No Diff
Com_14635_neg	(2S)-4-Oxo-2-phenyl-3,4-dihydro-2H-chromen-7-yl beta-D-glucopyranoside	C21 H22 O8	448.142	13.132	Invalid mass	No results	No results	4.11639e+06	2.97403e+06	3.62034e+06	1.58962e+06	735606	768111	3.46253	1.79183	0.0237355	0.822463	-	No Diff
Com_9948_pos	O-Succinyl-L-homoserine	C8 H13 N O6	219.074	1.554	No results	Full match	No results	4.14313e+06	3.61895e+06	3.47156e+06	1.13088e+06	1.06051e+06	1.08104e+06	3.43281	1.77939	0.000650119	0.948848	+	No Diff
Com_56_pos	Kynurenic acid	C10 H7 N O3	189.043	8.07	Full match	Full match	Full match	1.4577e+07	1.78743e+07	1.55237e+07	5.05742e+06	4.72369e+06	4.37985e+06	3.38783	1.76036	0.000169932	0.939127	+	No Diff
Com_719_neg	Porphobilinogen	C10 H14 N2 O4	226.095	3.307	Full match	No results	Full match	1.24429e+08	2.92174e+08	2.69893e+08	8.08186e+07	6.9339e+07	5.72863e+07	3.30931	1.72653	0.0398282	0.724215	-	No Diff
Com_2708_neg	Glycerol	C3 H8 O3	92.0293	13.929	No results	Invalid mass	No results	2.80912e+07	1.76173e+07	1.71301e+07	1.02741e+07	5.08674e+06	3.64071e+06	3.30703	1.72554	0.0346477	0.803026	-	No Diff
Com_7034_pos	Anthranilic acid	C7 H7 N O2	137.048	5.31	Full match	No results	Full match	2.69439e+07	2.8124e+07	2.78304e+07	9.67317e+06	7.8415e+06	7.74989e+06	3.28121	1.71423	0.00284618	0.920009	+	No Diff
Com_839_neg	DL-4-Hydroxyphenyllactic acid	C9 H10 O4	182.058	2.837	Full match	Full match	Full match	1.40073e+07	1.27537e+07	1.17322e+07	2.57297e+06	2.87814e+06	6.31257e+06	3.2722	1.71026	0.0423431	0.802155	-	No Diff
Com_7102_pos	5-(hydroxymethyl)-4-methoxy-2,5-dihydrofuran-2-one	C6 H8 O4	166.024	5.445	Invalid mass	No results	No results	6.77755e+06	6.30509e+06	6.65277e+06	1.94358e+06	2.22076e+06	1.88074e+06	3.26471	1.70695	0.000423986	0.913791	+	No Diff
Com_954_neg	Indole-3-acetic acid	C10 H9 N O2	175.063	9.632	Full match	Full match	Full match	1.65571e+08	1.59759e+08	1.71827e+08	4.18701e+07	5.80512e+07	5.30841e+07	3.24928	1.70012	0.00499351	0.751347	-	No Diff
Com_8135_pos	N3,N4-Dimethyl-L-arginine	C8 H18 N4 O2	202.143	1.478	Full match	Full match	Full match	2.33281e+07	2.93001e+07	2.54531e+07	1.49105e+07	4.20102e+06	6.45302e+06	3.05429	1.61083	0.0735592	0.970101	+	No Diff
Com_8392_neg	FAHFA (16:0/18:2)	C34 H62 O4	534.462	15.051	No results	Full match	No results	5.26402e+06	3.23521e+06	3.06643e+06	2.15342e+06	671940	1.01705e+06	3.01	1.58976	0.053668	0.753439	-	No Diff
Com_1462_neg	Dodecanedioic acid	C12 H22 O4	230.152	11.381	Full match	No results	No results	2.02317e+06	2.81546e+06	2.37014e+06	767253	888114	744898	3.00332	1.58656	0.0016883	0.69202	-	No Diff
Com_66872_pos	Pyridoxal 5'-phosphate	C8 H10 N O6 P	247.024	1.821	No results	No results	Full match	950004	332079	334895	174948	186140	183409	2.96968	1.57031	0.110675	0.739055	+	No Diff
Com_814_neg	3-(benzoylamino)benzyl benzoate	C21 H17 N O3	331.12	5.777	Full match	No results	No results	1.09334e+07	1.32917e+07	1.97007e+07	2.60966e+06	5.85574e+06	6.56935e+06	2.92161	1.54677	0.0403809	0.707877	-	No Diff
Com_13188_neg	Salvinorin B	C21 H26 O7	390.17	10.265	Full match	No results	No results	3.22166e+06	2.91289e+06	4.05938e+06	1.00818e+06	1.47695e+06	1.01037e+06	2.9163	1.54414	0.00318145	0.681662	-	No Diff
Com_11587_neg	L-(+)-Tartaric acid	C4 H6 O6	150.017	14.459	Full match	No results	No results	1.27443e+06	1.8225e+06	1.4037e+06	777038	454176	317875	2.90534	1.53871	0.034995	0.710701	-	No Diff
Com_5729_neg	D-Pantothenic acid	C9 H17 N O5	219.111	6.494	No results	No results	Full match	1.6545e+06	2.32929e+06	2.16765e+06	643021	790822	767716	2.79413	1.4824	0.0023937	0.646383	-	No Diff
Com_70_pos	Betaine	C5 H11 N O2	117.079	1.386	Full match	No results	Full match	9.65368e+09	4.31906e+09	9.36557e+09	4.70936e+09	1.71184e+09	1.93161e+09	2.79407	1.48237	0.0624561	0.830209	+	No Diff
Com_624_neg	Galacturonic acid	C6 H10 O7	194.043	1.409	Full match	No results	Full match	2.90499e+06	2.75583e+06	2.47534e+06	1.288e+06	839160	816546	2.76392	1.46671	0.0131672	0.656483	-	No Diff
Com_10706_pos	L-Alanyl-L-Lysine	C9 H19 N3 O3	217.143	1.368	No results	No results	Full match	3.18754e+07	2.76984e+07	2.82168e+07	1.45434e+07	8.94387e+06	8.43185e+06	2.75041	1.45965	0.021011	0.803097	+	No Diff
Com_47424_pos	Dl-Homocystine	C8 H16 N2 O4 S2	268.054	2.905	No results	No results	Full match	2.93853e+06	2.66376e+06	2.0509e+06	1.08149e+06	777009	937196	2.73749	1.45285	0.00231473	0.774698	+	No Diff
Com_12191_pos	P-Aminobenzoate	C7 H7 N O2	137.048	1.419	No results	No results	Full match	2.47801e+07	2.02471e+07	2.42912e+07	1.04389e+07	6.83998e+06	8.05586e+06	2.7361	1.45212	0.00515334	0.784883	+	No Diff
Com_304_neg	2-Anisic acid	C8 H8 O3	152.047	3.277	Full match	Full match	Full match	1.24947e+07	1.50496e+07	1.13538e+07	4.76312e+06	3.7826e+06	5.87955e+06	2.69652	1.4311	0.00461945	0.633543	-	No Diff
Com_13779_pos	2'-Deoxycytidine	C9 H13 N3 O4	227.091	1.491	No results	No results	Full match	9.3298e+06	9.05518e+06	1.09065e+07	4.21608e+06	3.43711e+06	3.36752e+06	2.65786	1.41026	0.000558285	0.755146	+	No Diff
Com_2280_neg	4-Hydroxy-6-methyl-2-pyrone	C6 H6 O3	126.032	3.272	Full match	Full match	Full match	4.49537e+07	4.37214e+07	3.81915e+07	8.48313e+06	1.4827e+07	2.46903e+07	2.64303	1.40219	0.071443	0.671864	-	No Diff
Com_342_neg	Sucrose	C12 H22 O11	342.116	1.575	Full match	Full match	Full match	8.04249e+08	7.94479e+08	8.56251e+08	5.44905e+08	1.84751e+08	2.06745e+08	2.62172	1.39051	0.0859084	0.689679	-	No Diff
Com_3093_pos	3-amino-2-phenyl-2H-pyrazolo[4,3-c]pyridine-4,6-diol	C12 H10 N4 O2	242.08	10.19	Full match	No results	No results	1.94369e+07	1.88248e+07	2.32758e+07	9.50706e+06	7.29634e+06	7.36863e+06	2.54581	1.34813	0.00134699	0.723114	+	No Diff
Com_2324_pos	2_Furanoic Acid	C5 H4 O3	112.016	1.573	No results	No results	Full match	2.16943e+08	2.01536e+08	2.00685e+08	7.44996e+07	8.05983e+07	9.05983e+07	2.52004	1.33344	0.00101357	0.714675	+	No Diff
Com_1104_pos	D-(+)-Maltose	C12 H22 O11	364.098	1.391	Invalid mass	No results	No results	3.12465e+08	2.83512e+08	2.92546e+08	2.46516e+08	5.14083e+07	5.68249e+07	2.50465	1.32461	0.142042	0.927194	+	No Diff
Com_30076_pos	Acetylcholine	C7 H15 N O2	145.11	6.083	No results	No results	Full match	2.73946e+06	2.16658e+06	1.4195e+06	790897	870260	875925	2.49324	1.31802	0.0412602	0.678134	+	No Diff
Com_3613_pos	4-hydroxy-3-(3-methylbut-2-en-1-yl)benzoic acid	C12 H14 O3	206.092	10.273	Invalid mass	No results	No results	2.72976e+06	2.27708e+06	2.51027e+06	1.07485e+06	980985	1.00232e+06	2.45805	1.29752	0.00059105	0.691781	+	No Diff
Com_36080_pos	Dl-Dihydrozeatin	C10 H15 N5 O	221.127	5.86	No results	No results	Full match	916533	2.8898e+06	1.14055e+06	754054	825855	524416	2.35082	1.23316	0.158595	0.571934	+	No Diff
Com_2632_pos	DL-2-(acetylamino)-3-phenylpropanoic acid	C11 H13 N O3	207.09	9.353	Full match	Full match	Full match	7.8255e+07	6.55422e+07	6.32244e+07	2.88538e+07	2.82654e+07	3.18914e+07	2.32581	1.21773	0.00122875	0.648439	+	No Diff
Com_6134_pos	2-Aminopimelic acid	C7 H13 N O4	175.085	1.489	No results	Full match	No results	6.4073e+07	4.82302e+07	5.12457e+07	3.23946e+07	1.57449e+07	2.24535e+07	2.31678	1.21212	0.0372408	0.675769	+	No Diff
Com_65_neg	4-(hydroxymethyl)benzoic acid	C8 H8 O3	152.047	6.978	Full match	Full match	Full match	2.63351e+07	2.50524e+07	2.4019e+07	1.00303e+07	1.1128e+07	1.15937e+07	2.30234	1.2031	0.000261686	0.528553	-	No Diff
Com_6355_neg	6-Dimethylaminopurine	C7 H9 N5	163.086	8.955	No results	No results	Full match	1.86703e+06	2.1054e+06	1.98661e+06	726532	965460	925344	2.27676	1.18698	0.0054093	0.52468	-	No Diff
Com_12744_pos	2'-O-Methylguanosine	C11 H15 N5 O5	297.107	5.459	Full match	Full match	Full match	5.13953e+06	5.12237e+06	3.59361e+06	1.98341e+06	2.24289e+06	1.87053e+06	2.27258	1.18433	0.0104305	0.624794	+	No Diff
Com_11887_pos	6-(4-phenylpiperazino)hexanoic acid hydrochloride	C16 H24 N2 O2	552.364	7.143	Invalid mass	No results	No results	3.1415e+06	2.11167e+06	2.49959e+06	960639	1.15144e+06	1.33061e+06	2.25195	1.17117	0.0062371	0.62299	+	No Diff
Com_11112_pos	L-Hydroxyproline	C5 H9 N O3	131.058	2.707	No results	No results	Full match	1.04159e+07	2.07788e+07	2.19913e+07	1.01816e+07	6.55329e+06	6.99184e+06	2.2416	1.16453	0.0635428	0.598762	+	No Diff
Com_13666_pos	Trigonelline	C7 H7 N O2	137.048	5.783	Full match	No results	Full match	1.41272e+07	7.96854e+06	7.20025e+06	4.73122e+06	4.03043e+06	4.42522e+06	2.2216	1.1516	0.0632449	0.581438	+	No Diff
Com_21675_neg	Oxytetracycline	C22 H24 N2 O9	460.144	1.361	Invalid mass	No results	No results	1.60754e+06	1.9226e+06	1.66657e+06	589060	975767	802876	2.19483	1.13411	0.0212527	0.508977	-	No Diff
Com_2398_neg	Phosphoenolpyruvic acid	C3 H5 O6 P	167.982	1.377	Full match	Full match	Full match	2.11999e+06	1.82555e+06	1.83857e+06	906040	878237	853559	2.19275	1.13274	0.00161325	0.495856	-	No Diff
Com_11206_pos	Oleoyl ethanolamide	C20 H39 N O2	307.287	15.242	Invalid mass	No results	No results	1.31081e+07	2.58925e+07	1.18423e+07	4.42708e+06	4.4352e+06	1.44313e+07	2.1827	1.12611	0.143046	0.682589	+	No Diff
Com_12194_pos	Nα-Acetyl-L-Arginine	C8 H16 N4 O3	216.122	1.495	No results	No results	Full match	2.28437e+07	2.11293e+07	2.42874e+07	1.52922e+07	5.24668e+06	1.12401e+07	2.14797	1.10297	0.112698	0.661246	+	No Diff
Com_11963_neg	Thymidine 5'-monophosphate	C10 H15 N2 O8 P	322.056	2.416	Full match	Full match	Full match	1.00923e+06	1.08113e+06	1.44605e+06	520195	569474	577360	2.12138	1.085	0.0153017	0.469374	-	No Diff
Com_1128_pos	L-5-Hydroxytryptophan	C11 H12 N2 O3	220.085	5.749	Full match	No results	Full match	2.57319e+08	2.81852e+08	2.73113e+08	1.24752e+08	1.2767e+08	1.31774e+08	2.11425	1.08014	8.7998e-05	0.576813	+	No Diff
Com_3652_pos	7-Methylguanine	C6 H7 N5 O	165.065	1.78	Full match	No results	Full match	1.98968e+07	2.33481e+07	2.56532e+07	9.39554e+06	1.08854e+07	1.23194e+07	2.11342	1.07958	0.00228396	0.577488	+	No Diff
Com_4306_neg	γ-Nonanolactone	C9 H16 O2	156.115	11.939	No results	No results	Full match	1.38435e+06	1.48588e+06	1.1455e+06	805122	491820	611657	2.10402	1.07315	0.017346	0.479898	-	No Diff
Com_24181_pos	Gibberellic acid	C19 H22 O6	346.141	9.891	No results	No results	Full match	7.32684e+06	4.40255e+06	2.53133e+06	598563	4.37321e+06	1.81893e+06	2.10004	1.07041	0.240769	0.745671	+	No Diff
Com_54850_pos	Cyclo(glycyltryptophylprolylglycylvalylglycyl-β-hydroxytyrosyl)	C36 H44 N8 O9	714.307	11.71	Invalid mass	No results	No results	213240	174446	183293	124152	69317.3	82000	2.07275	1.05154	0.0370317	0.583342	+	No Diff
Com_749_neg	N-Acetyl-L-phenylalanine	C11 H13 N O3	207.089	7.89	Full match	Full match	Full match	1.50499e+08	1.82761e+08	1.67248e+08	5.17656e+07	1.01732e+08	9.44549e+07	2.01856	1.01333	0.0657342	0.469191	-	No Diff
Com_2408_pos	4-Pyridoxic acid	C8 H9 N O4	183.053	3.26	Full match	Full match	Full match	1.08992e+08	1.12304e+08	1.15523e+08	4.73614e+07	6.95338e+07	5.03027e+07	2.0145	1.01042	0.0248308	0.551358	+	No Diff
Com_8442_neg	2-(2-chlorophenyl)-1-cyclohexyl-6-oxopiperidine-3-carboxylic acid	C18 H22 Cl N O3	335.13	9.014	Full match	No results	No results	1.03241e+07	1.12735e+07	1.09136e+07	5.05992e+06	6.28374e+06	4.89159e+06	2.00251	1.00181	0.00738105	0.44307	-	No Diff
Com_17596_pos	N6,N6,N6-Trimethyl-L-lysine	C9 H20 N2 O2	188.153	1.339	Full match	No results	Full match	1.21606e+07	1.39309e+07	1.47674e+07	8.81407e+06	5.18432e+06	6.42018e+06	2.00106	1.00077	0.0312916	0.551875	+	No Diff
Com_5249_neg	N-acetyl-L-ornithine	C7 H14 N2 O3	174.1	5.557	No results	No results	Full match	7.2248e+06	9.19432e+06	8.73616e+06	2.65154e+06	5.02e+06	4.98718e+06	1.98719	0.99073	0.0632572	0.457383	-	No Diff
Com_8663_neg	cis-5,8,11,14,17-Eicosapentaenoic acid	C20 H30 O2	302.224	15.182	Full match	No results	Full match	5.86722e+06	5.53745e+06	4.38855e+06	2.40219e+06	2.18515e+06	3.42265e+06	1.97169	0.979433	0.018273	0.437059	-	No Diff
Com_1490_pos	Oleoyl ethylamide	C20 H39 N O	309.303	15.598	Full match	No results	No results	2.29758e+08	3.58759e+08	2.04262e+08	1.14358e+08	9.61255e+07	1.93084e+08	1.96443	0.974111	0.0657991	0.532267	+	No Diff
Com_9957_neg	LPG 16:1	C22 H43 O9 P	482.265	14.27	No results	Full match	No results	504217	494094	703400	327503	289979	256339	1.94744	0.961577	0.0127595	0.416823	-	No Diff
Com_23302_pos	Proscillaridin A	C30 H42 O8	530.285	6.604	Invalid mass	No results	No results	3.24476e+06	2.34686e+06	2.24328e+06	1.18343e+06	1.33693e+06	1.51294e+06	1.94255	0.957953	0.0136267	0.505623	+	No Diff
Com_46336_pos	N-Carbamyl-L-glutamicacid	C6 H10 N2 O5	190.059	1.82	No results	No results	Full match	897313	730201	654753	411446	371641	400501	1.92826	0.947301	0.0128885	0.500221	+	No Diff
Com_977_neg	16-Hydroxyhexadecanoic acid	C16 H32 O3	272.235	14.485	Full match	No results	No results	2.91728e+06	2.45393e+06	4.17157e+06	1.9904e+06	1.66125e+06	1.32291e+06	1.91832	0.939841	0.0342281	0.405515	-	No Diff
Com_9152_pos	Norfloxacin	C16 H18 F N3 O3	319.138	1.548	Invalid mass	No results	No results	2.51765e+07	2.50657e+07	3.06515e+07	1.40117e+07	1.56013e+07	1.26168e+07	1.91556	0.937768	0.00203136	0.500509	+	No Diff
Com_10265_pos	1-Phenyl-3-methyl-5-pyrazolone	C10 H10 N2 O	174.08	5.742	Full match	Full match	No results	1.09474e+07	1.44691e+07	1.2968e+07	6.38581e+06	6.75919e+06	6.94441e+06	1.91068	0.93409	0.0103819	0.494569	+	No Diff
Com_16441_neg	1,7-Dimethyluric acid	C7 H8 N4 O3	196.064	10.895	Invalid mass	No results	No results	531752	519693	842761	320944	319420	351871	1.90903	0.932841	0.0536059	0.395185	-	No Diff
Com_10302_neg	2-Acetamido-N-β-aspartyl-2-deoxyhexopyranosylamine	C12 H21 N3 O8	335.133	1.401	Full match	No results	No results	7.24102e+06	6.60124e+06	6.80285e+06	5.28018e+06	2.66862e+06	2.88533e+06	1.90556	0.930216	0.0824342	0.438554	-	No Diff
Com_3041_neg	Thr-Leu	C10 H20 N2 O4	232.142	2.348	No results	No results	Full match	3.64863e+07	5.0231e+07	4.7572e+07	1.58202e+07	2.6695e+07	2.83386e+07	1.8953	0.922427	0.0498926	0.419308	-	No Diff
Com_251_pos	Dl-Proline	C5 H9 N O2	115.063	1.557	No results	No results	Full match	2.65019e+09	9.72804e+08	2.96361e+09	1.75386e+09	9.08631e+08	8.13904e+08	1.89467	0.921943	0.248221	0.457941	+	No Diff
Com_15495_neg	Lysope 14:0	C19 H40 N O7 P	425.253	12.018	No results	No results	Full match	4.38605e+06	4.10836e+06	3.34799e+06	1.33018e+06	1.70488e+06	3.23443e+06	1.88889	0.91754	0.106978	0.444495	-	No Diff
Com_4341_neg	Hippuric Acid	C9 H9 N O3	179.058	3.348	No results	No results	Full match	1.75751e+06	1.60568e+06	1.59319e+06	634917	823908	1.16869e+06	1.88634	0.915588	0.0598151	0.420861	-	No Diff
Com_44399_pos	Tyrosylalanine	C12 H16 N2 O4	252.11	7.372	Full match	No results	No results	1.40356e+06	2.72653e+06	818217	759380	839429	1.06393e+06	1.85835	0.894023	0.277844	0.393709	+	No Diff
Com_4935_pos	Methyl palmitate	C17 H34 O2	287.282	12.362	Invalid mass	No results	No results	4.53116e+07	2.7243e+07	6.63141e+07	2.77007e+07	2.41979e+07	2.34905e+07	1.84203	0.881293	0.162288	0.423759	+	No Diff
Com_17902_neg	Acetyl-N-formyl-5-methoxykynurenamine	C13 H16 N2 O4	264.111	7.167	Full match	No results	Full match	807659	1.37264e+06	1.56311e+06	169657	847796	1.01626e+06	1.84068	0.880238	0.282141	0.523664	-	No Diff
Com_30399_pos	2-(Dimethylamino)Guanosine	C12 H17 N5 O5	311.122	1.609	No results	No results	Full match	852922	1.03565e+06	1.11336e+06	609414	525127	509880	1.82553	0.868314	0.00504717	0.461861	+	No Diff
Com_2095_pos	Uracil	C4 H4 N2 O2	112.027	2.195	No results	No results	Full match	2.73193e+08	1.85034e+08	1.93951e+08	1.18954e+08	1.14658e+08	1.25061e+08	1.81831	0.862595	0.0369984	0.449537	+	No Diff
Com_25405_pos	3-Hydroxy-4-methoxyphenylacetic acid	C9 H10 O4	182.058	12.649	No results	No results	Full match	9.55877e+06	2.47777e+06	2.0958e+06	3.57453e+06	2.14548e+06	2.07759e+06	1.8124	0.857899	0.521746	0.291998	+	No Diff
Com_1070_pos	Muramic acid	C9 H17 N O7	251.101	1.385	Full match	No results	No match	3.63892e+07	4.74691e+07	3.13759e+07	1.75137e+07	2.07268e+07	2.53661e+07	1.81167	0.857322	0.0222468	0.456029	+	No Diff
Com_398_pos	Nicotinic Acid	C6 H5 N O2	123.032	1.851	No results	No results	Full match	7.23331e+08	6.19312e+08	7.04016e+08	4.16597e+08	3.31788e+08	3.86184e+08	1.80391	0.851125	0.00286215	0.456522	+	No Diff
Com_2528_pos	Urocanic acid	C6 H6 N2 O2	138.043	1.702	Full match	Full match	Full match	5.95982e+06	6.85628e+06	5.95143e+06	4.19059e+06	2.9944e+06	3.23046e+06	1.80189	0.849515	0.0151687	0.460893	+	No Diff
Com_1811_pos	Hydroxypyruvic acid	C3 H4 O4	104.011	1.851	No results	No results	Full match	5.4111e+06	4.82235e+06	4.6319e+06	2.45105e+06	2.53459e+06	3.28417e+06	1.79755	0.846028	0.0110142	0.45746	+	No Diff
Com_729_pos	N-Acetylputrescine	C6 H14 N2 O	113.084	1.482	Invalid mass	No results	No results	2.1949e+07	1.61849e+07	1.6343e+07	1.14588e+07	8.37068e+06	1.0564e+07	1.79239	0.841883	0.0133835	0.4486	+	No Diff
Com_6086_neg	Indole-3-pyruvic acid	C11 H9 N O3	203.058	11.121	Full match	No results	No results	2.06521e+06	1.31762e+06	1.31296e+06	755863	864964	1.01094e+06	1.78427	0.835336	0.0440265	0.358489	-	No Diff
Com_5374_pos	N-Acetyl-DL-tryptophan	C13 H14 N2 O3	246.1	9.272	Full match	Full match	No results	9.5728e+06	8.07026e+06	8.71796e+06	3.78829e+06	7.14988e+06	3.93659e+06	1.7722	0.82554	0.088816	0.474866	+	No Diff
Com_14172_pos	1-(9-ethyl-9H-carbazol-3-yl)-2,5-dihydro-1H-pyrrole-2,5-dione	C18 H14 N2 O2	580.217	7.409	Invalid mass	No results	No results	1.34199e+06	1.04852e+06	751539	676712	589545	518089	1.7609	0.816313	0.0654776	0.419461	+	No Diff
Com_3145_neg	1,2,3-Trihydroxybenzene	C6 H6 O3	126.032	3.065	No results	No results	Full match	5.21298e+07	4.68276e+07	4.2171e+07	1.53057e+07	2.48356e+07	4.00674e+07	1.75952	0.815179	0.143231	0.403183	-	No Diff
Com_1581_neg	1,4-Cyclohexanedicarboxylic acid	C8 H12 O4	172.073	8.042	No results	Full match	No results	2.47908e+06	3.45252e+06	2.13214e+06	923230	2.04381e+06	1.62156e+06	1.75734	0.813392	0.111739	0.377698	-	No Diff
Com_19405_pos	5-Methylcytosine	C5 H7 N3 O	125.059	1.5	No results	No results	Full match	4.03594e+06	3.5263e+06	4.36029e+06	2.98419e+06	1.97186e+06	1.87112e+06	1.74634	0.804332	0.0439933	0.445436	+	No Diff
Com_444_neg	O-Anisic Acid	C8 H8 O3	152.047	7.217	No results	No results	Full match	1.05158e+07	9.83544e+06	1.22581e+07	5.12484e+06	5.98211e+06	7.60581e+06	1.74262	0.801261	0.0210744	0.357492	-	No Diff
Com_19570_pos	5-(2,5-dihydroxyhexyl)oxolan-2-one	C10 H18 O4	184.11	10.708	Invalid mass	No results	No results	1.21398e+07	1.07745e+07	1.06319e+07	5.48614e+06	6.94842e+06	6.85419e+06	1.73916	0.798391	0.00700338	0.430245	+	No Diff
Com_17195_pos	Sinomenine	C19 H23 N O4	329.159	11.021	Invalid mass	No results	No results	565515	742786	813573	437523	386358	397458	1.73733	0.796875	0.0279133	0.418246	+	No Diff
Com_2342_pos	1,7-bis(4-hydroxyphenyl)heptan-3-one	C19 H22 O3	298.154	13.353	Invalid mass	No results	No results	2.3717e+08	7.82751e+07	7.38334e+07	1.12887e+08	4.9958e+07	6.23874e+07	1.72835	0.789392	0.380734	0.350112	+	No Diff
Com_710_neg	Mevalonic acid	C6 H12 O4	148.074	2.613	Full match	No results	Full match	1.53184e+07	1.32957e+07	1.48001e+07	7.24974e+06	7.62864e+06	1.02576e+07	1.72718	0.788416	0.0237007	0.352302	-	No Diff
Com_16684_pos	Coumarin	C9 H6 O2	164.047	8.859	Invalid mass	No results	No match	2.70896e+06	2.83851e+06	2.75913e+06	1.94754e+06	2.18461e+06	679419	1.72638	0.78775	0.21559	0.51293	+	No Diff
Com_1034_pos	Thymine	C5 H6 N2 O2	126.043	2.93	Full match	Full match	Full match	1.3349e+07	1.38214e+07	1.33013e+07	1.07325e+07	6.00594e+06	6.86381e+06	1.71474	0.77799	0.0821999	0.441849	+	No Diff
Com_4462_pos	4-methylpyridine-3-sulfonic acid	C6 H7 N O3 S	173.015	6.679	Full match	No results	No results	1.47272e+07	1.25834e+07	1.17603e+07	1.03216e+07	5.96412e+06	6.51507e+06	1.71358	0.777012	0.0648521	0.436059	+	No Diff
Com_1428_neg	2-(1H-indol-3-yl)acetic acid	C10 H9 N O2	175.063	6.955	Full match	Full match	Full match	1.80147e+06	2.00854e+06	1.4795e+06	637457	1.18633e+06	1.26449e+06	1.71277	0.776333	0.104357	0.363985	-	No Diff
Com_934_pos	Pyridoxamine	C8 H12 N2 O2	168.09	5.651	Full match	No results	Full match	5.77586e+08	5.57346e+08	5.29423e+08	3.20593e+08	3.21954e+08	3.29916e+08	1.71148	0.775248	0.000810515	0.413841	+	No Diff
Com_14757_pos	Taurocholic Acid	C26 H45 N O7 S	515.292	10.357	No results	No results	Full match	1.0912e+07	9.71002e+06	1.00277e+07	4.51496e+06	6.83369e+06	6.58573e+06	1.70899	0.773146	0.045377	0.426506	+	No Diff
Com_34898_pos	N-(p-Coumaroyl) serotonin	C19 H18 N2 O3	322.132	9.483	Full match	No results	No results	3.89524e+06	3.12627e+06	3.02958e+06	1.32337e+06	2.39538e+06	2.16834e+06	1.70731	0.771726	0.0757514	0.434741	+	No Diff
Com_1182_pos	3-amino-4-(propylamino)cyclobut-3-ene-1,2-dione	C7 H10 N2 O2	154.074	3.6	Full match	No results	No results	3.7048e+08	4.33688e+08	4.13865e+08	2.20806e+08	2.582e+08	2.3668e+08	1.70191	0.767152	0.00122465	0.409905	+	No Diff
Com_598_pos	N6-Acetyl-L-lysine	C8 H16 N2 O3	188.116	1.525	Full match	Full match	Full match	5.8672e+07	5.47225e+07	5.59288e+07	4.7691e+07	2.35476e+07	2.84665e+07	1.69824	0.764043	0.110829	0.445621	+	No Diff
Com_14723_pos	NAT6-318853_POS	C21 H26 N4 O5	414.186	2.127	Invalid mass	No results	No results	1.76851e+06	1.49046e+06	2.20392e+06	757842	1.32945e+06	1.13982e+06	1.69281	0.759421	0.0640093	0.418199	+	No Diff
Com_36220_pos	Metanephrine	C10 H15 N O3	197.105	1.528	No results	No results	Full match	2.53186e+06	1.67125e+06	1.75262e+06	1.21183e+06	1.16472e+06	1.15206e+06	1.68784	0.755179	0.0593755	0.39003	+	No Diff
Com_21129_pos	(+/-)-Equol	C15 H14 O3	242.093	8.675	No results	No results	Full match	4.51797e+06	2.94154e+06	4.97858e+06	3.02099e+06	3.50901e+06	865754	1.68179	0.749996	0.273317	0.508488	+	No Diff
Com_1812_neg	Citric Acid	C6 H8 O7	192.027	1.404	No results	No results	Full match	1.64017e+07	2.17168e+07	1.54412e+07	1.54588e+07	8.70038e+06	7.74969e+06	1.67852	0.747191	0.104711	0.350839	-	No Diff
Com_26624_neg	3-benzyl-1-butyl-4-hydroxy-1,2-dihydroquinolin-2-one	C20 H21 N O2	307.153	9.782	Invalid mass	No results	No results	622892	1.15247e+06	1.24733e+06	375995	707889	717590	1.6779	0.74666	0.167695	0.330839	-	No Diff
Com_4405_pos	Glycyl-L-Proline	C7 H12 N2 O3	172.085	1.492	No results	No results	Full match	5.04443e+07	4.69296e+07	4.7269e+07	4.23769e+07	2.60641e+07	1.88505e+07	1.65701	0.728584	0.138911	0.434313	+	No Diff
Com_742_pos	Ala-Leu	C9 H18 N2 O3	202.132	3.527	No results	Full match	Full match	7.12768e+08	8.339e+08	7.26463e+08	3.68231e+08	4.96557e+08	5.09184e+08	1.65442	0.726329	0.0235204	0.394963	+	No Diff
Com_2712_pos	L-Alanyl-L-proline	C8 H14 N2 O3	186.101	1.506	Full match	No results	No results	1.44321e+08	1.478e+08	1.41636e+08	7.13892e+07	6.29414e+07	1.30403e+08	1.63847	0.712347	0.135088	0.421784	+	No Diff
Com_5176_neg	LPA 18:0	C21 H43 O7 P	438.275	15.014	No results	Full match	Full match	553547	448005	533853	440789	241755	258298	1.63195	0.706596	0.0979642	0.331293	-	No Diff
Com_113_pos	Pantothenic acid	C9 H17 N O5	219.111	6.274	Full match	Full match	Full match	3.20211e+08	3.11503e+08	3.07759e+08	1.81208e+08	1.94758e+08	2.05662e+08	1.61525	0.691754	0.00303311	0.37069	+	No Diff
Com_7333_neg	LPE 18:0	C23 H48 N O7 P	481.317	15.803	No results	Full match	Full match	242605	218010	299879	121476	192970	156904	1.61344	0.690136	0.0467966	0.308258	-	No Diff
Com_4742_pos	DL-Glutamine	C5 H10 N2 O3	146.069	8.859	Full match	Full match	Full match	2.9979e+07	3.37841e+07	3.33229e+07	1.97484e+07	1.94319e+07	2.11357e+07	1.60962	0.686724	0.000899835	0.366367	+	No Diff
Com_4401_neg	4-Aminobenzoic acid	C7 H7 N O2	137.048	4.379	Full match	Full match	Full match	5.64236e+06	4.15426e+06	3.64442e+06	2.52956e+06	2.46943e+06	3.35749e+06	1.60846	0.685679	0.0490493	0.297908	-	No Diff
Com_15323_pos	2-hydroxy-6-[(8Z,11Z)-pentadeca-8,11,14-trien-1-yl]benzoic acid	C22 H30 O3	342.217	15.059	Invalid mass	No results	No results	1.38181e+06	740662	1.40499e+06	910712	675354	619085	1.59965	0.677754	0.159642	0.341974	+	No Diff
Com_330_neg	Adipic acid	C6 H10 O4	146.058	1.932	Full match	Full match	Full match	1.06966e+07	9.06949e+06	8.89612e+06	6.2153e+06	4.68514e+06	7.06897e+06	1.59505	0.673605	0.0408339	0.302332	-	No Diff
Com_3029_neg	N-Acetylanthranilic acid	C9 H9 N O3	179.058	7.349	Full match	Full match	Full match	3.36189e+06	4.2754e+06	4.47433e+06	1.94893e+06	2.65054e+06	2.99928e+06	1.5939	0.672559	0.0445778	0.301305	-	No Diff
Com_14785_pos	5-Hydroxyindole-3-Acetic Acid	C10 H9 N O3	191.058	8.617	No results	No results	Full match	1.23437e+07	1.15091e+07	8.60655e+06	6.57942e+06	6.91304e+06	7.00722e+06	1.58341	0.663031	0.0518906	0.345743	+	No Diff
Com_20994_pos	3-(3-pyridinyl)propanoic acid	C8 H9 N O2	151.063	1.464	Full match	Full match	No results	7.88423e+06	6.28941e+06	7.80242e+06	4.44717e+06	3.72524e+06	5.71349e+06	1.58262	0.662313	0.042192	0.361808	+	No Diff
Com_11260_neg	6-Phosphogluconic Acid Trisodium Salt	C6 H10 Na3 O10 P	341.97	1.404	No results	No results	Full match	484937	378817	432354	298828	257726	263381	1.58074	0.660603	0.00901334	0.288207	-	No Diff
Com_853_pos	Spermidine	C7 H19 N3	145.158	1.129	Full match	No results	Full match	1.54037e+08	1.01335e+08	3.66513e+08	7.56165e+07	2.27587e+08	9.21221e+07	1.5731	0.653607	0.447916	0.332527	+	No Diff
Com_583_pos	Sorbic acid	C6 H8 O2	112.052	2.832	Full match	Full match	No results	4.27927e+07	3.29179e+07	3.50427e+07	2.69391e+07	1.88673e+07	2.48512e+07	1.56746	0.648433	0.0312504	0.350397	+	No Diff
Com_4102_neg	N1-cyclohexyl-4-(4-fluorobenzyl)-1,4-diazepane-1-carbothioamide	C19 H28 F N3 S	349.2	10.312	Full match	No results	No results	1.42614e+07	1.37106e+07	1.60783e+07	6.80533e+06	1.10284e+07	1.04732e+07	1.55617	0.637998	0.0832281	0.292384	-	No Diff
Com_50130_pos	Maltitol	C12 H24 O11	344.137	11.156	Invalid mass	No results	No results	1.08058e+06	1.57266e+06	1.41059e+06	788193	902783	920655	1.55605	0.637887	0.043894	0.333362	+	No Diff
Com_7117_neg	Sulfoacetic acid	C2 H4 O5 S	139.978	1.382	No results	No results	Full match	1.0209e+07	1.1895e+07	1.02711e+07	7.94251e+06	6.865e+06	6.10223e+06	1.54833	0.630712	0.0121477	0.278728	-	No Diff
Com_8773_pos	N-Acetyl-L-tyrosine	C11 H13 N O4	223.085	7.014	Full match	Full match	No results	1.38516e+07	9.9578e+06	1.2048e+07	8.53071e+06	7.12868e+06	7.51015e+06	1.54761	0.63004	0.0270568	0.331924	+	No Diff
Com_11347_pos	Indole-3-acrylic acid	C11 H9 N O2	187.063	9.239	Full match	No results	Full match	7.28334e+06	7.58073e+06	6.57332e+06	3.85549e+06	4.79815e+06	5.20478e+06	1.54688	0.629365	0.0232683	0.341715	+	No Diff
Com_2841_neg	9-Hydroxy-(10E,12Z,15Z)-Octadecatrienoic Acid	C18 H30 O3	294.22	14.495	No results	No results	Full match	360620	135104	275285	198239	151900	148404	1.54653	0.629032	0.337617	0.234721	-	No Diff
Com_9380_pos	CYM-5442	C23 H27 N3 O4	409.2	10.063	Full match	No results	No results	4.66359e+06	4.0772e+06	4.55255e+06	2.90852e+06	1.89335e+06	3.8357e+06	1.53901	0.622005	0.144413	0.362501	+	No Diff
Com_10797_pos	Octadecanamine	C18 H39 N	269.308	13.672	Full match	No results	No results	2.23977e+07	2.20756e+07	2.15951e+07	1.71975e+07	1.11571e+07	1.46371e+07	1.53677	0.6199	0.0708702	0.343839	+	No Diff
Com_10657_pos	Oxymorphone	C17 H19 N O4	301.127	6.403	Invalid mass	No results	No results	1.20003e+06	1.68681e+06	936425	871539	739232	883738	1.53267	0.616051	0.132224	0.309067	+	No Diff
Com_25995_pos	11β-Hydroxyandrosterone	C19 H30 O3	306.219	14.404	Full match	No results	No results	1.56856e+06	2.64161e+06	778799	1.75997e+06	552164	949192	1.52974	0.613283	0.439972	0.327279	+	No Diff
Com_76839_pos	(5-L-Glutamyl)-L-Amino Acid	C8 H14 N2 O5	218.09	2.049	No results	No results	Full match	310856	396707	238140	158571	197288	264080	1.52548	0.60926	0.112739	0.327314	+	No Diff
Com_4448_pos	Spermine	C10 H26 N4	202.216	1.201	Full match	No results	No results	5.04673e+07	5.984e+07	5.37192e+07	4.17786e+07	3.83187e+07	2.76157e+07	1.52281	0.606735	0.0599748	0.334556	+	No Diff
Com_34_neg	Ethyl myristate	C16 H32 O2	256.24	15.056	Full match	No results	No results	3.74353e+09	2.89061e+09	3.16748e+09	3.13817e+09	1.58309e+09	1.72811e+09	1.51978	0.603864	0.154567	0.292159	-	No Diff
Com_2009_pos	5-Hydroxytryptophol	C10 H11 N O2	177.078	8.277	No results	No results	Full match	1.24061e+07	9.64923e+06	7.26191e+06	4.78887e+06	7.52604e+06	7.00283e+06	1.51763	0.601821	0.120246	0.321091	+	No Diff
Com_2799_neg	Capryloylglycine	C10 H19 N O3	201.136	9.929	Full match	No results	No results	4.67251e+07	5.55751e+07	5.04216e+07	2.5903e+07	4.21318e+07	3.34136e+07	1.50541	0.59016	0.0801701	0.269726	-	No Diff
Com_760_pos	Dl-3-Hydroxynorvaline	C5 H11 N O3	133.074	1.472	No results	No results	Full match	9.56949e+08	6.68452e+08	8.56443e+08	7.53028e+08	3.62821e+08	5.37026e+08	1.50153	0.586434	0.16143	0.340438	+	No Diff
Com_3382_pos	Dinophysistoxin-1	C45 H70 O13	835.496	10.721	Invalid mass	No results	No results	6.65852e+07	6.50533e+07	5.84818e+07	3.50963e+07	4.56382e+07	4.5945e+07	1.5008	0.585729	0.0279884	0.318574	+	No Diff
Com_12869_pos	N-Acetyl-aspartic acid	C6 H9 N O5	175.048	2.015	No results	No results	Full match	3.77803e+06	3.04591e+06	3.14162e+06	2.75691e+06	1.82063e+06	2.07713e+06	1.49753	0.582583	0.0566449	0.320167	+	No Diff
Com_3367_neg	Glycerol-3-phosphate	C3 H9 O6 P	172.014	1.397	No results	No results	Full match	4.31165e+07	3.99486e+07	4.35464e+07	3.96488e+07	2.14371e+07	2.34869e+07	1.49707	0.582143	0.145254	0.279293	-	No Diff
Com_9094_pos	Saxitoxin	C10 H17 N7 O4	277.152	8.168	Invalid mass	No results	No results	1.05231e+07	8.20267e+06	8.92576e+06	5.87004e+06	6.244e+06	6.46713e+06	1.48815	0.573517	0.0216304	0.303151	+	No Diff
Com_58591_pos	5,7-dihydroxy-3-(4-hydroxyphenyl)-6-methoxy-4H-chromen-4-one	C16 H12 O6	300.063	11.398	Full match	No results	No results	921357	878471	779981	601999	477028	657800	1.48536	0.570811	0.0336469	0.31004	+	No Diff
Com_21386_pos	3-(2-methylpropyl)-octahydropyrrolo[1,2-a]pyrazine-1,4-dione	C11 H18 N2 O2	232.121	9.624	Invalid mass	No results	No match	5.20671e+06	3.95733e+06	4.72956e+06	2.77341e+06	2.58479e+06	3.99972e+06	1.48469	0.57016	0.0745655	0.314701	+	No Diff
Com_2823_neg	NAT19-353652_NEG	C15 H27 N3 O5	329.195	9.634	Full match	No results	No results	3.70764e+07	4.61212e+07	4.21798e+07	2.48404e+07	3.45277e+07	2.51847e+07	1.48283	0.568352	0.0436056	0.254341	-	No Diff
Com_21835_neg	Leucine-enkephalin	C28 H37 N5 O7	555.268	9.656	No results	No results	Full match	898991	2.01637e+06	298096	402977	562141	1.20318e+06	1.48202	0.567562	0.744213	0.154788	-	No Diff
Com_70799_pos	Dl-4-Hydroxy-3-methoxymandelie acid	C9 H10 O5	198.053	1.581	No results	No results	Full match	561896	823878	515235	450850	354611	479502	1.47943	0.565039	0.103443	0.291773	+	No Diff
Com_1124_pos	Prolylleucine	C11 H20 N2 O3	228.147	9.903	Full match	No results	Full match	3.02229e+08	3.00061e+08	3.14961e+08	1.76248e+08	1.92917e+08	2.51045e+08	1.47894	0.564561	0.0602764	0.310795	+	No Diff
Com_8823_pos	Sulfamethazine	C12 H14 N4 O2 S	278.085	6.591	Full match	No results	No results	2.90567e+07	2.44182e+07	2.63688e+07	2.38072e+07	1.33423e+07	1.69299e+07	1.47642	0.562099	0.122156	0.321898	+	No Diff
Com_14647_pos	Adiphenine	C20 H25 N O2	311.186	9.234	Invalid mass	No results	No results	8.43801e+06	8.14803e+06	1.03415e+07	3.68747e+06	7.35562e+06	7.2177e+06	1.47461	0.560332	0.191222	0.335167	+	No Diff
Com_2335_pos	N1-(4-methylidene-3-thia-1-azaspiro[4.5]dec-2-yliden)-2-chloroaniline	C15 H17 Cl N2 S	292.077	1.432	Invalid mass	No results	No results	4.83052e+07	6.65398e+07	5.18525e+07	4.61582e+07	2.80476e+07	3.88938e+07	1.4739	0.55964	0.0953528	0.308983	+	No Diff
Com_693_neg	Pentadecanoic acid	C15 H30 O2	242.225	14.84	Full match	No results	No results	1.06702e+08	8.31489e+07	9.50088e+07	1.01855e+08	4.45342e+07	4.72419e+07	1.47114	0.556937	0.22402	0.28891	-	No Diff
Com_16229_pos	6-Methoxyquinoline N-oxide	C10 H9 N O2	175.063	9.452	Full match	No results	Full match	5.86458e+06	3.41266e+06	4.88626e+06	3.21544e+06	2.44323e+06	3.98679e+06	1.46841	0.554255	0.150332	0.292601	+	No Diff
Com_5577_pos	1-[(3,5-dimethylisoxazol-4-yl)sulfonyl]piperidine	C10 H16 N2 O3 S	244.088	8.172	Full match	No results	Full match	4.91417e+07	4.28422e+07	5.43105e+07	4.06054e+07	2.93027e+07	2.99345e+07	1.46525	0.551147	0.0447228	0.300618	+	No Diff
Com_79664_pos	dihydrotachysterol	C28 H46 O	398.356	16.791	No results	No results	Full match	143218	109982	249016	187980	83774.8	71004.9	1.46521	0.551109	0.341339	0.33058	+	No Diff
Com_9378_pos	2-{[2-(4-methylpiperazino)phenyl]methylene}hydrazine-1-carbothioamide	C13 H19 N5 S	598.227	6.952	Invalid mass	No results	No results	3.25684e+07	3.19143e+07	3.41881e+07	2.56374e+07	2.0741e+07	2.10492e+07	1.46336	0.549287	0.0225817	0.297226	+	No Diff
Com_2396_pos	Pyridostigmine	C9 H12 N2 O2	180.09	8.119	Full match	No results	No results	2.0097e+08	1.92873e+08	1.86782e+08	1.44178e+08	1.29135e+08	1.2442e+08	1.45984	0.545806	0.00522375	0.292889	+	No Diff
Com_81457_pos	5-Hydroxymethyluracil	C5 H6 N2 O3	142.038	1.618	No results	No results	Full match	69473.7	71462.9	73163.7	49176.1	48786	48743.2	1.45939	0.545365	0.00113144	0.290583	+	No Diff
Com_9335_neg	LPE 19:1	C24 H48 N O7 P	493.317	15.691	No results	Full match	Full match	553719	457898	517656	423683	339405	287480	1.45566	0.541676	0.0563228	0.244091	-	No Diff
Com_25680_pos	3-hydroxyquinuclidine-3-carbonitrile hydrochloride	C8 H12 N2 O	152.095	1.487	Full match	No results	No results	5.45424e+06	4.35349e+06	6.49819e+06	4.53478e+06	3.10638e+06	3.56492e+06	1.4551	0.541115	0.0798936	0.289467	+	No Diff
Com_3565_neg	5-Hydroxyindole-3-acetic acid	C10 H9 N O3	191.058	7.56	Full match	Full match	Full match	2.5605e+07	2.98396e+07	3.06549e+07	9.63231e+06	2.92198e+07	2.03718e+07	1.4538	0.539826	0.286301	0.297028	-	No Diff
Com_7087_neg	Hypoxanthine	C5 H4 N4 O	136.038	2.223	Full match	Full match	Full match	1.47258e+07	1.32406e+07	1.59376e+07	9.85887e+06	1.0023e+07	1.0337e+07	1.45286	0.5389	0.0155571	0.234701	-	No Diff
Com_4295_pos	N1-(2,3-dihydro-1,4-benzodioxin-2-ylmethyl)-2,2-dimethylpropanamide	C14 H19 N O3	249.134	10.8	Invalid mass	No results	No results	309968	289360	299921	214754	190464	214429	1.45123	0.537272	0.00381107	0.287953	+	No Diff
Com_4272_pos	D-(+)-Camphor	C10 H16 O	152.12	15.293	Full match	No results	No results	1.29855e+06	1.33911e+06	1.81589e+06	1.43194e+06	860554	776428	1.45118	0.537224	0.159839	0.310428	+	No Diff
Com_2751_neg	N-Acetylvaline	C7 H13 N O3	159.09	8.753	Full match	Full match	Full match	1.95734e+06	1.97236e+06	1.90513e+06	1.45113e+06	1.03644e+06	1.53711e+06	1.44976	0.535812	0.0872099	0.244496	-	No Diff
Com_13049_pos	2'-Deoxyadenosine	C10 H13 N5 O3	251.102	6.318	Full match	Full match	Full match	809135	610867	711629	466966	491627	512457	1.44905	0.535112	0.0355381	0.281649	+	No Diff
Com_13760_pos	Glutamine	C5 H10 N2 O3	146.069	6.646	No results	No results	Full match	1.32697e+07	1.41233e+07	1.33742e+07	8.19955e+06	1.0013e+07	9.94737e+06	1.4477	0.533767	0.0219818	0.288578	+	No Diff
Com_65878_pos	N-Acetyl-L-carnosine	C11 H16 N4 O4	268.117	5.718	Full match	No results	No results	637740	705942	511667	397682	421093	463743	1.44665	0.532711	0.0443058	0.279655	+	No Diff
Com_21471_pos	Tyramine	C8 H11 N O	137.084	7.03	No results	No results	Full match	8.4708e+06	7.75748e+06	9.4341e+06	5.92302e+06	5.72391e+06	6.13572e+06	1.44311	0.529185	0.0149876	0.280595	+	No Diff
Com_16812_neg	Cucurbitacin I 2-O-β-D-glucopyranoside	C36 H52 O12	1352.67	9.179	Invalid mass	No results	No results	2.23948e+06	2.78762e+06	3.80361e+06	2.64133e+06	1.46306e+06	2.02805e+06	1.44	0.526068	0.18392	0.242172	-	No Diff
Com_54578_pos	4-heptyl-3-methyl-1H-pyrazol-5-ol	C11 H20 N2 O	196.158	6.272	Full match	No results	No results	1.44162e+06	1.28229e+06	1.46854e+06	980825	924078	1.01497e+06	1.43583	0.521887	0.00361502	0.278065	+	No Diff
Com_12986_pos	Serotonin	C10 H12 N2 O	176.095	9.368	No results	No results	Full match	2.0703e+06	1.82804e+06	1.86162e+06	1.19419e+06	1.34982e+06	1.47991e+06	1.43143	0.517458	0.0122585	0.278782	+	No Diff
Com_10565_neg	(2E)-N-(4-acetamidobutyl)-3-(4-hydroxy-3-methoxyphenyl)prop-2-enamide	C16 H22 N2 O4	306.158	9.553	Full match	No results	No results	2.92456e+06	4.04011e+06	3.59667e+06	2.09243e+06	2.70761e+06	2.58105e+06	1.43086	0.516887	0.0464422	0.22554	-	No Diff
Com_22537_pos	2,2,5,5-tetramethyl-2,5-dihydro-1H-pyrrole-3-carboxamide	C9 H16 N2 O	168.126	6.542	Full match	No results	No results	5.7966e+06	6.78485e+06	6.13181e+06	4.13651e+06	4.5618e+06	4.38673e+06	1.43013	0.516142	0.00511103	0.274815	+	No Diff
Com_5162_pos	p-Mentha-1,3,8-triene	C10 H14	134.11	10.385	No results	No results	Full match	1.60779e+06	1.63815e+06	1.35515e+06	1.10125e+06	1.0244e+06	1.0933e+06	1.42938	0.515387	0.0176721	0.273043	+	No Diff
Com_5136_pos	Uridine 5'-monophosphate	C9 H13 N2 O9 P	324.036	1.91	No results	Full match	Full match	3.02547e+07	3.84966e+07	3.44943e+07	2.65323e+07	2.19103e+07	2.38569e+07	1.42803	0.514022	0.0179897	0.273709	+	No Diff
Com_37124_pos	6-methyl-7-nitro-2,3-dihydro-1,4-benzodioxine	C9 H9 N O4	195.054	1.491	Full match	No results	No results	1.99009e+06	1.52873e+06	2.00784e+06	1.43743e+06	1.21377e+06	1.22006e+06	1.42762	0.513608	0.0378514	0.271045	+	No Diff
Com_11032_neg	Mesterolone	C20 H32 O2	304.24	14.921	No results	No results	Full match	333314	429979	616023	456484	218227	291705	1.42725	0.513237	0.257152	0.244862	-	No Diff
Com_11551_pos	Puromycin	C22 H29 N7 O5	471.233	6.166	Invalid mass	No results	No results	1.77525e+07	2.21415e+07	2.03259e+07	1.15963e+07	1.4242e+07	1.64843e+07	1.42288	0.50881	0.0507283	0.277188	+	No Diff
Com_6731_pos	Lysops 22:5	C28 H46 N O9 P	571.29	9.983	No results	No results	Full match	6.54274e+06	7.54646e+06	7.8469e+06	5.12115e+06	4.90541e+06	5.40533e+06	1.42148	0.507393	0.0113471	0.269429	+	No Diff
Com_5040_pos	Carnosine	C9 H14 N4 O3	226.107	6.533	Full match	Full match	Full match	5.63564e+07	6.41018e+07	6.03038e+07	3.6373e+07	4.65664e+07	4.48234e+07	1.41483	0.500625	0.0278789	0.271376	+	No Diff
Com_80458_pos	Lysopa 16:0	C19 H39 O7 P	410.245	9.554	No results	No results	Full match	152507	160340	148770	110716	108162	107571	1.41405	0.499836	0.00137999	0.266638	+	No Diff
Com_6209_pos	Glu-Thr	C9 H16 N2 O6	248.101	1.479	No results	Full match	No results	6.70058e+07	3.54009e+07	5.79063e+07	5.94694e+07	2.60929e+07	2.78415e+07	1.41365	0.499421	0.309795	0.301589	+	No Diff
Com_5115_neg	Cholic acid	C24 H40 O5	408.288	13.247	Full match	Full match	Full match	2.70757e+07	2.39957e+07	2.14714e+07	1.55045e+07	1.69963e+07	1.88258e+07	1.41336	0.499127	0.0178955	0.218992	-	No Diff
Com_12583_pos	Tylosin	C46 H77 N O17	1831.02	10.721	Invalid mass	No results	No results	1.40749e+06	1.29421e+06	1.22935e+06	948452	887150	947813	1.41231	0.498058	0.00397479	0.265302	+	No Diff
Com_6859_pos	L-Ascorbate	C6 H8 O6	176.032	1.576	No results	No results	Full match	3.78955e+06	3.92783e+06	3.87003e+06	2.64653e+06	2.76638e+06	2.80502e+06	1.41002	0.495711	0.000281871	0.265064	+	No Diff
Com_8847_pos	N1-(5-methylisoxazol-3-yl)-2-morpholinoacetamide	C10 H15 N3 O3	225.111	5.185	Full match	No results	No results	1.3801e+07	1.20694e+07	1.25673e+07	8.65624e+06	9.37744e+06	9.26583e+06	1.408	0.493647	0.00360049	0.263207	+	No Diff
Com_2155_pos	Desthiobiotin	C10 H18 N2 O3	214.132	9.115	Full match	Full match	No results	8.75343e+07	8.40247e+07	8.09609e+07	5.61177e+07	6.44424e+07	5.89382e+07	1.40681	0.492428	0.00442095	0.264218	+	No Diff
Com_7002_pos	Sarpogrelate	C24 H31 N O6	902.389	10.488	Invalid mass	No results	No results	1.91897e+06	1.97721e+06	1.85113e+06	1.34392e+06	1.40583e+06	1.34309e+06	1.40423	0.489782	0.000208652	0.261629	+	No Diff
Com_16478_pos	Proline-hydroxyproline	C10 H16 N2 O4	228.111	8.752	No results	Full match	No results	5.8523e+06	6.70334e+06	6.21909e+06	3.16954e+06	4.94035e+06	5.27281e+06	1.40291	0.488423	0.145785	0.280611	+	No Diff
Com_6911_neg	Protocatechuic acid	C7 H6 O4	154.027	2.951	Full match	Full match	Full match	1.88818e+06	1.38072e+06	1.01449e+06	1.07235e+06	704459	1.27688e+06	1.40269	0.488196	0.252448	0.215044	-	No Diff
Com_5639_pos	Taurochenodesoxycholic Acid	C26 H45 N O6 S	499.296	9.721	No results	No results	Full match	5.18692e+07	5.15773e+07	5.41265e+07	2.85969e+07	4.0148e+07	4.36761e+07	1.40163	0.487108	0.110046	0.274054	+	No Diff
Com_8147_pos	4-{4-[4-(1-adamantyl)-1,3-thiazol-2-yl]phenyl}-1,2,3-thiadiazole	C21 H21 N3 S2	379.115	7.517	Invalid mass	No results	No results	2.3832e+07	2.63331e+07	2.15309e+07	1.33328e+07	2.67883e+07	1.1032e+07	1.4016	0.487072	0.26481	0.317797	+	No Diff
Com_28718_pos	5-Methoxyindole-3-Carbaldehyde	C10 H9 N O2	175.063	7.208	No results	No results	Full match	3.96975e+06	3.32444e+06	2.7438e+06	2.74737e+06	2.25226e+06	2.16683e+06	1.40069	0.486138	0.0706324	0.255375	+	No Diff
Com_1995_pos	2-oxopiperidine-3-carbohydrazide	C6 H11 N3 O2	157.085	2.24	Full match	No results	No results	1.31541e+08	1.13681e+08	1.11895e+08	7.16266e+07	9.38985e+07	9.05365e+07	1.39465	0.479907	0.0368962	0.260946	+	No Diff
Com_2541_pos	Dinophysistoxin-2	C44 H68 O13	786.461	10.188	Invalid mass	No results	No results	1.32595e+08	1.27311e+08	1.24969e+08	9.04726e+07	9.23644e+07	9.34368e+07	1.39309	0.478289	0.000409471	0.255439	+	No Diff
Com_10281_pos	1-(3-methoxy-2-nitrostyryl)pyrrolidine	C13 H16 N2 O3	248.116	7.797	Full match	No results	Full match	2.47492e+07	2.19213e+07	2.45028e+07	1.62778e+07	1.75322e+07	1.7379e+07	1.3904	0.475502	0.00399325	0.253465	+	No Diff
Com_1047_pos	6-amino-1-(2-methylphenyl)-1,2,3,4-tetrahydropyrimidine-2,4-dione	C11 H11 N3 O2	217.085	5.66	Full match	No results	No results	1.79668e+06	1.61703e+06	1.98891e+06	1.29264e+06	1.35905e+06	1.23447e+06	1.39022	0.475312	0.0181375	0.25182	+	No Diff
Com_6372_pos	2,6-Dimethylaniline	C8 H11 N	121.089	7.277	No results	No results	Full match	1.45438e+06	1.27763e+06	1.61278e+06	1.08242e+06	1.00443e+06	1.04129e+06	1.38894	0.473984	0.0309467	0.250175	+	No Diff
Com_196_pos	3-[(4-hydroxyphenyl)methyl]-octahydropyrrolo[1,2-a]pyrazine-1,4-dione	C14 H16 N2 O3	260.116	7.265	Full match	No results	No results	2.98206e+09	2.59219e+09	2.55427e+09	2.0806e+09	1.89483e+09	1.88043e+09	1.3881	0.473113	0.0079208	0.251724	+	No Diff
Com_9813_pos	1,3-dipyridin-3-ylpropane-1,3-dione	C13 H10 N2 O2	226.074	10.872	Full match	No results	No results	1.39936e+06	1.21848e+06	1.16326e+06	906808	951096	867189	1.38751	0.472497	0.0147225	0.250695	+	No Diff
Com_57927_pos	(+/-)-Octopamine	C8 H11 N O2	153.079	6.831	No results	No results	Full match	1.53651e+06	1.38549e+06	1.31072e+06	1.13602e+06	1.04571e+06	870139	1.38693	0.471893	0.0319034	0.255264	+	No Diff
Com_20985_pos	(2R,3S,4S,5R,6R)-2-(hydroxymethyl)-6-(propan-2-yloxy)oxane-3,4,5-triol	C9 H18 O6	222.111	7.972	Full match	No results	No results	1.20749e+07	7.27621e+06	6.0542e+06	3.95023e+06	7.81827e+06	6.57844e+06	1.38472	0.46959	0.331953	0.255675	+	No Diff
Com_23218_pos	Hydroquinone	C6 H6 O2	110.037	15.296	No results	No results	Full match	2.29268e+06	2.16459e+06	2.4336e+06	1.79459e+06	1.31889e+06	1.87374e+06	1.3817	0.466449	0.083542	0.257673	+	No Diff
Com_6992_pos	4-(4-methoxyphenyl)-6-pyridin-4-yl-1,3,5-triazin-2(3H)-one	C15 H12 N4 O2	280.092	10.654	Invalid mass	No results	No results	2.2901e+06	2.23441e+06	2.07964e+06	1.64193e+06	1.57693e+06	1.56811e+06	1.37961	0.464257	0.00234996	0.247589	+	No Diff
Com_8292_pos	4-Hydroxybenzoic acid	C7 H6 O3	138.029	4.232	Invalid mass	No results	No results	883504	1.13984e+06	1.11047e+06	708730	872319	691189	1.37918	0.463807	0.043312	0.247219	+	No Diff
Com_4098_pos	2-{2-oxo-2-[(2-oxo-3-azepanyl)amino]ethoxy}acetic acid	C10 H16 N2 O5	244.106	8.056	Full match	No results	No results	8.46041e+07	8.82979e+07	8.38865e+07	5.03503e+07	6.51298e+07	7.07765e+07	1.37868	0.46329	0.0806459	0.256298	+	No Diff
Com_88_pos	tert-Butyl N-[1-(aminocarbonyl)-3-methylbutyl]carbamate	C11 H22 N2 O3	230.163	6.454	Full match	No results	No results	6.36071e+09	6.86759e+09	6.3889e+09	4.00895e+09	5.14735e+09	5.08405e+09	1.37758	0.462134	0.0468629	0.252139	+	No Diff
Com_18131_pos	DL-3,4-Dihydroxyphenyl glycol	C8 H10 O4	170.058	7.575	No results	No results	Full match	1.6358e+06	1.36418e+06	1.31337e+06	993579	1.05912e+06	1.0857e+06	1.37438	0.458782	0.0305555	0.242396	+	No Diff
Com_2849_pos	2-cyano-3-(3,4-dimethoxyphenyl)acrylic acid	C12 H11 N O4	233.069	9.106	Full match	No results	No results	4.05864e+06	4.03397e+06	4.11434e+06	2.76154e+06	3.01825e+06	3.12497e+06	1.37083	0.455055	0.0116802	0.244322	+	No Diff
Com_12055_pos	2-({2-[(3-methyl-5-cinnolinyl)amino]-2-oxoethyl}sulfanyl)acetic acid	C13 H13 N3 O3 S	291.072	9.169	Invalid mass	No results	No results	3.11968e+06	3.10072e+06	3.16249e+06	2.12266e+06	2.31998e+06	2.40201e+06	1.37083	0.455055	0.0116802	0.244322	+	No Diff
Com_29071_pos	Dl-Tropic acid	C9 H10 O3	166.063	7.571	No results	No results	Full match	5.75169e+06	5.91071e+06	5.96043e+06	3.54708e+06	4.66325e+06	4.65102e+06	1.37022	0.454405	0.0688086	0.249753	+	No Diff
Com_37418_pos	Phenylacetylglutamine	C13 H16 N2 O4	264.111	6.588	No results	No results	Full match	2.71746e+06	3.16385e+06	4.22153e+06	2.11592e+06	1.94868e+06	3.31374e+06	1.36926	0.453394	0.199124	0.251055	+	No Diff
Com_9259_pos	Glycylproline	C7 H12 N2 O3	189.112	1.492	Invalid mass	No results	No match	3.75898e+07	3.36797e+07	3.2577e+07	3.71401e+07	2.43376e+07	1.46161e+07	1.36472	0.448602	0.293449	0.295775	+	No Diff
Com_38797_pos	Aflatoxin M1	C17 H12 O7	350.04	11.405	Invalid mass	No results	No results	3.07073e+06	2.62441e+06	3.02433e+06	1.1851e+06	2.49994e+06	2.71296e+06	1.36284	0.446621	0.294204	0.291826	+	No Diff
Com_5792_pos	1H-indol-3-yl(pyridin-2-yl)methanol	C14 H12 N2 O	224.095	9.029	Full match	No results	No results	1.24753e+06	1.21753e+06	1.17944e+06	836667	907424	931414	1.36217	0.44591	0.0035536	0.239045	+	No Diff
Com_19759_pos	3-(tert-butyl)-1-methyl-4,5-dihydro-1H-pyrazol-5-one	C8 H14 N2 O	154.111	8.861	Full match	No results	No results	6.94488e+06	7.33543e+06	8.88213e+06	5.99554e+06	5.47611e+06	5.55371e+06	1.36047	0.444102	0.0420482	0.233777	+	No Diff
Com_10195_pos	N-(2-hydroxy-2-phenylethyl)-N'-(2-thienyl)urea	C13 H14 N2 O2 S	262.073	9.184	Invalid mass	No results	No results	3.13042e+06	3.32848e+06	3.14053e+06	2.35365e+06	2.44066e+06	2.27752e+06	1.35742	0.440864	0.000412799	0.235569	+	No Diff
Com_13982_pos	Limonin	C26 H30 O8	470.198	6.562	Invalid mass	No results	No results	705827	741095	750156	508025	570257	543712	1.35455	0.437818	0.00359539	0.234633	+	No Diff
Com_25980_neg	(1E)-1,7-bis(4-hydroxyphenyl)hept-1-en-3-one	C19 H20 O3	592.286	7.442	Invalid mass	No results	No results	118067	70648.9	302685	175486	80989.7	106347	1.35439	0.437638	0.746095	0.138995	-	No Diff
Com_33018_pos	Dl-3-Hydroxy-kynurenine	C10 H12 N2 O4	224.08	6.561	No results	No results	Full match	3.63154e+06	3.77707e+06	3.75072e+06	2.79333e+06	3.19629e+06	2.25033e+06	1.35429	0.437541	0.0899181	0.241606	+	No Diff
Com_5502_pos	Deoxylimonin	C26 H30 O7	454.203	10.49	Invalid mass	No results	No results	2.32374e+06	2.50832e+06	2.42986e+06	1.71638e+06	1.62031e+06	2.02786e+06	1.35369	0.436894	0.034429	0.236625	+	No Diff
Com_8139_pos	Lysope 18:1	C23 H46 N O7 P	479.303	10.679	No results	No results	Full match	1.3621e+07	1.25323e+07	1.53384e+07	8.86822e+06	1.13638e+07	1.0454e+07	1.35214	0.435241	0.0336195	0.234461	+	No Diff
Com_20085_pos	6α-Naltrexol	C20 H25 N O4	343.18	5.674	Full match	No results	No results	1.00637e+06	1.9572e+06	3.14641e+06	1.15766e+06	1.02659e+06	2.3386e+06	1.35092	0.433937	0.559813	0.20623	+	No Diff
Com_1753_pos	Octhilinone	C11 H19 N O S	213.119	7.468	Full match	No results	No results	7.99545e+06	7.0081e+06	7.60647e+06	4.97128e+06	6.02421e+06	5.77098e+06	1.34853	0.431382	0.0170279	0.232519	+	No Diff
Com_43178_pos	3',4'-Trimethylene-α-pyrrolidinobutiophenone	C17 H23 N O	257.18	5.516	Invalid mass	No results	No results	1.81024e+06	2.26662e+06	2.40662e+06	1.21256e+06	2.07329e+06	1.52634e+06	1.3473	0.430076	0.170719	0.244146	+	No Diff
Com_2925_pos	5-Methyluridine	C10 H14 N2 O6	258.085	1.887	No results	No results	Full match	3.40327e+07	3.8343e+07	3.63085e+07	8.26822e+06	3.88873e+07	3.3577e+07	1.34622	0.428919	0.423054	0.396433	+	No Diff
Com_6286_pos	4-oxo-5-phenylpentanoic acid	C11 H12 O3	192.079	8.14	Full match	No results	No results	884474	902250	862538	623034	670684	676502	1.34465	0.427234	0.00222572	0.228791	+	No Diff
Com_543_pos	4-Hydroxybutyric acid (GHB)	C4 H8 O3	104.047	9.742	Full match	No results	Full match	900998	800650	853227	607673	618599	679437	1.34064	0.422925	0.00381112	0.226142	+	No Diff
Com_45214_pos	Ergosta-5,7,9(11),22-Tetraen-3-β-Ol	C28 H42 O	394.324	15.572	No results	No results	Full match	215542	195057	233109	183727	114869	181554	1.34064	0.422922	0.171277	0.242102	+	No Diff
Com_8187_pos	6β-Hydrocodol	C18 H23 N O3	602.327	6.376	Invalid mass	No results	No results	2.72383e+07	3.29607e+07	3.27411e+07	1.5337e+07	2.77918e+07	2.62591e+07	1.33943	0.421615	0.225679	0.251247	+	No Diff
Com_19164_pos	2-oxo-2H-chromene-3-carboxylic acid	C10 H6 O4	190.027	7.1	Full match	No results	No results	984223	991018	989424	667624	761294	785631	1.33872	0.420855	0.0273555	0.227075	+	No Diff
Com_4855_neg	N-lactoyl-phenylalanine	C12 H15 N O4	237.1	7.74	No results	No results	Full match	5.71438e+06	8.14714e+06	8.19448e+06	2.9519e+06	6.92292e+06	6.64684e+06	1.33497	0.416812	0.345055	0.218956	-	No Diff
Com_15203_pos	S-Methyl-5'-thioadenosine	C11 H15 N5 O3 S	297.091	9.789	No results	No results	Full match	1.15269e+06	1.11349e+06	1.13291e+06	841510	828566	876310	1.33486	0.416692	0.000411521	0.222801	+	No Diff
Com_45896_pos	N-Phenylacetylglycine	C10 H11 N O3	193.074	10.291	No results	No results	Full match	1.17573e+06	987535	1.31726e+06	993404	791698	824266	1.33386	0.415604	0.0605803	0.22111	+	No Diff
Com_3423_pos	3-(3,4,5-trimethoxyphenyl)propanoic acid	C12 H16 O5	240.1	10.577	Full match	No results	Full match	1.51337e+06	1.54261e+06	1.51748e+06	1.13102e+06	1.14134e+06	1.15657e+06	1.33379	0.415533	5.5914e-06	0.222045	+	No Diff
Com_7935_pos	3-Hydroxy-3-methylbutanoic acid	C5 H10 O3	118.063	10.577	Full match	No results	Full match	1.31851e+06	1.34399e+06	1.32209e+06	985387	994378	1.00765e+06	1.33379	0.415533	5.5914e-06	0.222045	+	No Diff
Com_14651_pos	JWH-018 N-(3-methylbutyl) isomer	C24 H23 N O	341.174	10.575	Invalid mass	No results	No results	1.61364e+06	1.64482e+06	1.61803e+06	1.20595e+06	1.21696e+06	1.2332e+06	1.33379	0.415533	5.5914e-06	0.222045	+	No Diff
Com_47204_pos	3-Methoxytyramine	C9 H13 N O2	167.094	11.422	No results	No results	Full match	1.85235e+06	1.55379e+06	2.19296e+06	1.42357e+06	1.29872e+06	1.47919e+06	1.33265	0.414298	0.0925459	0.214938	+	No Diff
Com_6840_pos	Lysine	C6 H14 N2 O2	146.106	3.919	No results	No results	Full match	1.00828e+07	1.37663e+07	1.17352e+07	7.66348e+06	9.53684e+06	9.50801e+06	1.33233	0.413947	0.0725565	0.219239	+	No Diff
Com_2549_pos	Methyl Violet	C24 H27 N3	714.45	14.492	Invalid mass	No results	No results	1.92204e+08	1.78334e+08	1.8186e+08	1.73653e+08	1.10001e+08	1.31261e+08	1.33135	0.412891	0.146279	0.235469	+	No Diff
Com_27608_pos	3,4-dihydro-2H,6H-[1,3]thiazino[2,3-b]quinazolin-6-one	C11 H10 N2 O S	240.031	7.678	Invalid mass	No results	No results	1.12942e+06	1.11682e+06	1.28094e+06	858716	859661	932884	1.33038	0.411834	0.00884367	0.219135	+	No Diff
Com_47021_pos	farensyl diphosphate	C15 H37 N3 O7 P2	433.213	6.73	No results	No results	Full match	1.57279e+06	2.71046e+06	1.38097e+06	767514	1.40778e+06	2.08464e+06	1.32965	0.411046	0.424956	0.253681	+	No Diff
Com_19653_neg	FAHFA (18:1/20:3)	C38 H66 O4	586.494	15.162	No results	Full match	No results	178352	161088	254532	197206	121032	128587	1.32932	0.410685	0.235261	0.186189	-	No Diff
Com_863_neg	Oxoadipic Acid	C6 H8 O5	160.037	2.938	No results	No results	Full match	1.23559e+07	9.66766e+06	9.02629e+06	4.60047e+06	6.67828e+06	1.20949e+07	1.32841	0.409703	0.334813	0.225109	-	No Diff
Com_1723_neg	LPA 16:0	C19 H39 O7 P	410.243	14.685	No results	Full match	Full match	214678	290527	346792	326371	158759	157668	1.32545	0.406482	0.323936	0.211281	-	No Diff
Com_11100_pos	Obscurolide A1	C15 H17 N O5	323.138	6.414	Invalid mass	No results	No results	1.96671e+07	1.85397e+07	1.95758e+07	1.23987e+07	1.51318e+07	1.60966e+07	1.32446	0.405408	0.0607338	0.221828	+	No Diff
Com_17436_neg	Cymarin	C30 H44 O9	548.296	10.882	Full match	No results	No results	1.0653e+06	1.49176e+06	1.40575e+06	677474	1.50122e+06	813392	1.32443	0.40537	0.303799	0.2096	-	No Diff
Com_2142_pos	Valdecoxib	C16 H14 N2 O3 S	332.078	9.692	Invalid mass	No results	No results	1.04768e+06	970054	1.05004e+06	744661	793173	778735	1.32427	0.405202	0.00144049	0.216341	+	No Diff
Com_8016_pos	7-(1-pyrrolidinyl)pyrimido[4,5-d]pyrimidin-4-amine	C10 H12 N6	216.111	8.005	Invalid mass	No results	No results	1.82183e+07	2.05687e+07	1.98863e+07	1.10002e+07	1.82295e+07	1.52623e+07	1.31874	0.399159	0.177078	0.230776	+	No Diff
Com_33683_pos	10E,12Z-Octadecadienoic acid	C18 H32 O2	280.24	15.854	No results	No results	Full match	457194	696706	389017	483197	335865	351058	1.3186	0.399005	0.290831	0.201278	+	No Diff
Com_31906_pos	Ergothioneine	C9 H15 N3 O2 S	229.089	8.173	No results	No results	Full match	1.46592e+06	822990	1.4619e+06	561934	971205	1.31875e+06	1.3152	0.395285	0.399624	0.237396	+	No Diff
Com_78174_pos	Epinephrine	C9 H13 N O3	183.09	8.712	No results	No results	Full match	243999	248564	233901	179433	178989	193939	1.3152	0.39528	0.00171573	0.211504	+	No Diff
Com_38583_pos	Ip7G	C16 H23 N5 O5	365.17	7.101	No results	No results	Full match	3.18093e+06	2.92988e+06	2.98062e+06	2.10602e+06	2.61928e+06	2.19121e+06	1.31445	0.394463	0.0405835	0.214261	+	No Diff
Com_5317_pos	Hypoglycin A	C7 H11 N O2	159.09	1.52	Invalid mass	No results	No match	7.57107e+06	5.39293e+06	7.46028e+06	5.41019e+06	4.33808e+06	5.80068e+06	1.31355	0.393469	0.133748	0.20696	+	No Diff
Com_994_pos	methyl 4-methyl-2-oxo-2H-pyran-6-carboxylate	C8 H8 O4	168.042	7.276	Full match	No results	Full match	2.91063e+06	2.65013e+06	2.68683e+06	2.04013e+06	2.08344e+06	2.15989e+06	1.31259	0.392415	0.0032259	0.209318	+	No Diff
Com_13843_pos	N-(5-acetamidopentyl)acetamide	C9 H18 N2 O2	186.137	7.81	Full match	No results	No results	1.71398e+07	1.59564e+07	1.97032e+07	1.14815e+07	1.40435e+07	1.47142e+07	1.31214	0.391916	0.0518011	0.211385	+	No Diff
Com_5116_neg	Acetylcarnitine	C9 H17 N O4	203.116	7.153	No results	No results	Full match	6.63497e+06	1.02022e+07	1.08387e+07	4.45366e+06	7.24151e+06	9.39957e+06	1.31198	0.391747	0.33955	0.192865	-	No Diff
Com_116_pos	Crotonic acid	C4 H6 O2	86.0368	9.742	Full match	No results	Full match	8.15154e+07	6.62022e+07	8.29139e+07	8.03501e+07	4.82944e+07	4.72167e+07	1.31144	0.391152	0.222445	0.232386	+	No Diff
Com_46122_pos	S-(5-Adenosy)-L-Homocysteine	C14 H20 N6 O5 S	384.12	9.277	No results	No results	Full match	1.15643e+06	1.06018e+06	1.08557e+06	806708	906644	807727	1.30983	0.389381	0.00657115	0.208861	+	No Diff
Com_29595_pos	2,6-Dimethyl-γ-pyrone	C7 H8 O2	124.052	15.759	Full match	No results	No results	584218	569338	697310	630342	368276	415394	1.30895	0.388406	0.206755	0.22886	+	No Diff
Com_17407_pos	3-Hydroxy-3-Methyl Butyric Acid	C5 H10 O3	118.063	8.178	No results	No results	Full match	872657	955734	949748	700949	746429	675535	1.30864	0.388073	0.00287714	0.207357	+	No Diff
Com_17439_pos	1-Methylguanine	C6 H7 N5 O	165.065	6.278	Full match	No results	Full match	538840	568338	557673	410455	418792	444608	1.30694	0.386191	0.00145821	0.206635	+	No Diff
Com_3036_pos	4'-(Imidazol-1-yl)acetophenone	C11 H10 N2 O	186.079	10.721	Full match	No results	No results	1.50989e+06	1.63761e+06	1.53412e+06	1.2221e+06	1.1908e+06	1.18114e+06	1.30261	0.381401	0.0036355	0.203407	+	No Diff
Com_11934_pos	Desmethylclozapine	C17 H17 Cl N4	312.114	6.389	Full match	No results	No results	2.13273e+07	2.30017e+07	1.94191e+07	1.39453e+07	1.71692e+07	1.78335e+07	1.30236	0.381129	0.0514402	0.207103	+	No Diff
Com_249_pos	3-(propan-2-yl)-octahydropyrrolo[1,2-a]pyrazine-1,4-dione	C10 H16 N2 O2	196.121	7.807	Full match	No results	No results	2.13805e+09	2.34147e+09	2.26014e+09	1.71092e+09	1.64895e+09	1.82814e+09	1.29908	0.377493	0.00302168	0.201874	+	No Diff
Com_3010_pos	Pro-Leu	C11 H20 N2 O3	228.147	8.28	No results	No results	Full match	1.84619e+07	2.04425e+07	1.76628e+07	1.18847e+07	1.6692e+07	1.49733e+07	1.2989	0.37729	0.0987804	0.209019	+	No Diff
Com_26116_pos	Lysops 22:6	C28 H44 N O9 P	569.273	9.392	No results	No results	Full match	950038	977775	908223	665597	657373	863068	1.29734	0.375558	0.0870034	0.206777	+	No Diff
Com_72963_pos	Shikimic acid	C7 H10 O5	174.053	6.461	No results	No results	Full match	719234	706518	714742	521826	564231	566744	1.29507	0.373031	0.00858027	0.199982	+	No Diff
Com_18099_pos	N4-phenethylmorpholine-4-carbothioamide	C13 H18 N2 O S	544.184	7.181	Invalid mass	No results	No results	548446	611968	569593	407133	424311	506896	1.29265	0.370332	0.0425747	0.200796	+	No Diff
Com_66037_pos	N-(1-Carboxymethyl)-L-lysine	C8 H16 N2 O4	204.111	1.906	No results	No results	Full match	64077.8	254696	190781	51660.6	117594	225373	1.29123	0.368742	0.671009	0.217483	+	No Diff
Com_6422_pos	5,6-Dimethylbenzimidazole	C9 H10 N2	146.084	7.549	Full match	Full match	No results	517002	552459	481123	360111	422285	421724	1.28773	0.364833	0.0211952	0.196316	+	No Diff
Com_19713_pos	3-Nitro-tyrosine	C9 H10 N2 O5	226.059	6.388	No results	No results	Full match	2.17074e+06	2.07809e+06	2.0534e+06	1.56305e+06	1.63079e+06	1.71947e+06	1.28269	0.359169	0.0031611	0.192422	+	No Diff
Com_10079_pos	5-Methyl-dl-tryptophan	C12 H14 N2 O2	218.104	8.695	No results	No results	Full match	5.38013e+06	1.30445e+07	6.03308e+06	5.20516e+06	5.39412e+06	8.4762e+06	1.28216	0.358573	0.588039	0.148308	+	No Diff
Com_2501_pos	Bafilomycin B1	C44 H65 N O13	837.438	9.501	Invalid mass	No results	No results	1.00208e+08	1.48701e+08	1.30874e+08	7.58376e+07	1.2308e+08	9.76232e+07	1.28071	0.356944	0.237831	0.196746	+	No Diff
Com_27659_pos	Thiamine	C12H17N4OS+	265.112	7.141	No results	No results	Full match	952510	983493	926705	710672	750440	774498	1.2805	0.356712	0.00206724	0.190964	+	No Diff
Com_3463_pos	L-Threonine	C4 H9 N O3	119.058	9.44	Full match	Full match	Full match	7.94248e+06	7.7768e+06	6.1215e+06	5.35533e+06	5.04975e+06	6.65218e+06	1.28044	0.356638	0.104514	0.191167	+	No Diff
Com_6541_pos	Epigallocatechin gallate	C22 H18 O11	480.07	10.248	Invalid mass	No results	No results	949205	1.00269e+06	971801	787127	792152	706886	1.27887	0.354866	0.0115348	0.190484	+	No Diff
Com_5039_pos	2-mercapto-4,6-dimethylnicotinonitrile	C8 H8 N2 S	186.021	4.392	Invalid mass	No results	No results	2.65158e+06	2.81802e+06	2.77033e+06	2.21015e+06	2.08545e+06	2.14974e+06	1.27843	0.354377	0.000592031	0.189356	+	No Diff
Com_48071_pos	lipoamide	C8 H15 N O S2	205.06	6.196	No results	No results	Full match	579821	635073	617915	480844	478636	483884	1.26982	0.344622	0.011715	0.18359	+	No Diff
Com_11176_neg	N-Acetylthreonine	C6 H11 N O4	161.069	1.748	No results	No results	Full match	2.48023e+06	3.19063e+06	2.46396e+06	3.21953e+06	1.18673e+06	2.02921e+06	1.26406	0.338064	0.400254	0.197122	-	No Diff
Com_9901_pos	Fumaric Acid	C4 H4 O4	116.011	1.547	No results	No results	Full match	8.7169e+06	7.49245e+06	8.43587e+06	7.01e+06	6.57817e+06	5.95615e+06	1.26099	0.334558	0.0246267	0.178957	+	No Diff
Com_13845_pos	L-(-)-α-Amino-ε-Caprolactam	C6 H12 N2 O	128.095	6.012	No results	No results	Full match	1.28828e+07	1.62956e+07	1.5518e+07	9.8899e+06	1.27564e+07	1.28726e+07	1.25838	0.331572	0.109854	0.179519	+	No Diff
Com_20141_pos	Phenylpropiolic acid	C9 H6 O2	146.037	8.731	No results	No results	Full match	1.77519e+06	1.25101e+06	1.35874e+06	938533	1.29531e+06	1.25944e+06	1.25525	0.327973	0.200161	0.177319	+	No Diff
Com_42797_pos	Carnitine	C7 H15 N O3	161.105	2.348	No results	No results	Full match	969633	1.16414e+06	1.0391e+06	842790	807121	878480	1.2549	0.327567	0.0351572	0.173302	+	No Diff
Com_3914_pos	6-benzyl-4-oxo-1,4-dihydropyridine-3-carboxamide	C13 H12 N2 O2	250.075	8.11	Invalid mass	No results	No results	1.22385e+08	9.84923e+07	1.09336e+08	1.22846e+08	6.58965e+07	7.47368e+07	1.25328	0.325709	0.304278	0.203711	+	No Diff
Com_3557_pos	Gamma-Caprolactone	C6 H10 O2	114.068	10.212	No results	No results	Full match	7.18994e+06	6.63773e+06	5.202e+06	6.76417e+06	3.88217e+06	4.55866e+06	1.25154	0.323705	0.287748	0.189699	+	No Diff
Com_1640_neg	Riboflavin	C17 H20 N4 O6	376.138	8.897	Full match	Full match	Full match	1.2343e+06	2.50515e+06	2.3663e+06	1.2912e+06	1.66099e+06	1.92722e+06	1.25133	0.323464	0.510225	0.137215	-	No Diff
Com_3099_pos	Pyridoxine	C8 H11 N O3	169.074	2.036	Full match	Full match	Full match	3.75069e+07	3.93907e+07	3.68376e+07	2.16196e+07	2.67122e+07	4.26523e+07	1.25006	0.321992	0.318319	0.206272	+	No Diff
Com_19450_pos	(2E)-1-(2-hydroxy-3,4,5,6-tetramethoxyphenyl)-3-phenylprop-2-en-1-one	C19 H20 O6	652.221	6.975	Invalid mass	No results	No results	7.25223e+06	8.1464e+06	5.9395e+06	6.48471e+06	4.50909e+06	6.08203e+06	1.24961	0.321477	0.196012	0.175204	+	No Diff
Com_75639_pos	3-(3,4-Dihydroxyphenyl)-2-Methylalanine	C10 H13 N O4	211.083	6.08	No results	No results	Full match	138510	394068	432092	112088	185965	474182	1.24919	0.320997	0.631496	0.227001	+	No Diff
Com_4707_pos	4-(3-methoxyphenyl)-4-methyl-2,6-dioxopiperidine-3,5-dicarbonitrile	C15 H13 N3 O3	300.122	2.646	Invalid mass	No results	No results	3.13426e+07	3.70022e+07	3.59005e+07	2.26834e+07	3.776e+07	2.30109e+07	1.24913	0.320923	0.272127	0.193167	+	No Diff
Com_15582_neg	diethyl 3-amino-6-methylthieno[2,3-b]pyridine-2,5-dicarboxylate	C14 H16 N2 O4 S	308.086	3.312	Invalid mass	No results	No results	2.1062e+06	2.81862e+06	2.18793e+06	2.69139e+06	1.57718e+06	1.42648e+06	1.24893	0.320698	0.330811	0.161178	-	No Diff
Com_24705_pos	4-(allyloxy)-1,2-dihydroquinolin-2-one	C12 H11 N O2	201.079	11.188	Full match	No results	No results	787081	737614	742342	683463	574952	558104	1.24801	0.319632	0.0587676	0.173975	+	No Diff
Com_14746_pos	1,3-Dimethyluracil	C6 H8 N2 O2	140.059	5.838	No results	No results	Full match	1.26457e+07	1.26034e+07	1.08125e+07	7.9625e+06	1.05643e+07	1.03938e+07	1.24692	0.318368	0.11631	0.176131	+	No Diff
Com_270_neg	Stearic acid	C18 H36 O2	284.271	15.473	Full match	No results	No results	1.29478e+09	8.64734e+08	9.41982e+08	1.21549e+09	5.61024e+08	7.13014e+08	1.24581	0.31709	0.391622	0.164156	-	No Diff
Com_5378_pos	N-α-Acetyl-L-lysine	C8 H16 N2 O3	188.116	8.04	No results	No results	Full match	5.39325e+07	5.57057e+07	5.19481e+07	3.60568e+07	4.91537e+07	4.48635e+07	1.24226	0.312972	0.128453	0.174673	+	No Diff
Com_34650_neg	Adenosine5-phosphosulfate	C10 H15 N5 O10 P S	428.026	0.707	No results	No results	Full match	7944.56	4478.96	6427.27	5629.87	4107.97	5453.37	1.2409	0.311389	0.3782	0.125933	-	No Diff
Com_24255_pos	3-N-Methyl-L-Histidine	C7 H13 N3 O3	187.096	1.501	No results	No results	Full match	2.59661e+06	2.69136e+06	2.65176e+06	2.31066e+06	2.05982e+06	2.02845e+06	1.24079	0.311261	0.0278717	0.167798	+	No Diff
Com_2322_pos	Tiglic acid	C5 H8 O2	100.052	5.905	Full match	No results	Full match	2.80721e+07	2.14167e+07	2.35199e+07	2.56834e+07	1.4918e+07	1.82917e+07	1.23968	0.309969	0.279981	0.182558	+	No Diff
Com_4411_pos	6-Pentyl-2H-pyran-2-one	C10 H14 O2	166.099	10.272	Full match	No results	No results	6.49481e+06	4.52334e+06	5.17103e+06	6.21291e+06	3.13528e+06	3.72581e+06	1.23827	0.30833	0.364723	0.193615	+	No Diff
Com_559_neg	2-Hydroxy-4-methylthiobutanoic acid	C5 H10 O3 S	150.035	2.912	Full match	No results	No results	958238	1.15066e+06	1.32631e+06	1.09204e+06	816084	866934	1.23789	0.307881	0.17568	0.138719	-	No Diff
Com_27970_pos	Estradiol benzoate	C25 H28 O3	376.203	12.244	No results	No results	Full match	1.65264e+06	1.74723e+06	1.4943e+06	1.7752e+06	1.07493e+06	1.10365e+06	1.23784	0.30783	0.27741	0.187586	+	No Diff
Com_892_pos	2-(1,3-benzodioxol-5-yl)-7-ethylimidazo[1,2-a]pyridine	C16 H14 N2 O2	532.206	9.556	Invalid mass	No results	No results	6.00341e+08	6.60453e+08	5.38144e+08	5.88845e+08	4.80891e+08	3.85534e+08	1.23615	0.30586	0.202219	0.173404	+	No Diff
Com_18392_pos	N2-tetrahydrofuran-2-ylmethyl-4-(4-fluorophenyl)-1,3-thiazol-2-amine	C14 H15 F N2 O S	278.09	5.295	Invalid mass	No results	No results	8.59395e+06	9.2534e+06	8.91943e+06	7.85031e+06	7.36899e+06	6.45643e+06	1.23487	0.304363	0.0517296	0.165086	+	No Diff
Com_7602_pos	Styrene	C8 H8	104.063	6.005	No results	No results	Full match	3.09214e+07	2.7824e+07	2.99749e+07	2.23945e+07	2.34633e+07	2.60355e+07	1.23406	0.303408	0.0218161	0.163172	+	No Diff
Com_8921_pos	L-Cysteine-glutathione gisulfide	C13 H22 N4 O8 S2	426.086	1.487	No results	No results	Full match	3.83233e+06	3.97217e+06	4.26051e+06	3.56151e+06	3.14837e+06	3.07657e+06	1.23283	0.301972	0.0234932	0.162632	+	No Diff
Com_1396_neg	Indole-3-butyric acid	C12 H13 N O2	203.095	10.482	Full match	No results	No results	901183	793357	791650	607739	701417	708134	1.23244	0.301518	0.033768	0.133429	-	No Diff
Com_17334_pos	5-(4-chlorophenyl)-2-[(dimethylamino)methylene]cyclohexane-1,3-dione	C15 H16 Cl N O2	554.168	12.302	Invalid mass	No results	No results	2.30725e+06	1.97951e+06	1.89367e+06	2.17399e+06	1.33013e+06	1.53787e+06	1.22579	0.293713	0.264941	0.173007	+	No Diff
Com_1120_pos	Pinacidil	C13 H19 N5	245.163	11.827	No results	Invalid mass	No match	1.17699e+07	1.03966e+07	1.11256e+07	1.21144e+07	7.298e+06	7.78229e+06	1.22421	0.291852	0.28756	0.178527	+	No Diff
Com_4306_pos	(R)-(+)-2-Pyrrolidone-5-carboxylic acid	C5 H7 N O3	129.043	7.754	No results	No results	Full match	7.19157e+07	6.34675e+07	6.52599e+07	5.12536e+07	5.72038e+07	5.55184e+07	1.22361	0.291148	0.0165044	0.155666	+	No Diff
Com_5830_pos	Isoquinoline	C9 H7 N	129.058	10.926	Full match	No results	No results	1.7909e+06	1.78494e+06	1.93088e+06	1.79221e+06	1.40086e+06	1.30788e+06	1.22346	0.290962	0.1514	0.163605	+	No Diff
Com_43807_pos	3,4-dihydroxy-4-(4-methoxyphenyl)-1,2,3,4-tetrahydroquinolin-2-one	C16 H15 N O4	267.09	11.227	Invalid mass	No results	No results	349367	289606	294737	288889	230745	243674	1.22324	0.290708	0.0894388	0.156401	+	No Diff
Com_8619_neg	4-Phenylbutazone	C19 H20 N2 O2	308.154	7.599	No results	No results	Full match	6.77133e+06	8.68028e+06	7.31388e+06	3.74317e+06	7.30943e+06	7.56698e+06	1.22266	0.290028	0.402077	0.154132	-	No Diff
Com_1181_pos	3-Methylhippuric acid	C10 H11 N O3	193.074	4.509	Full match	No results	Full match	7.1212e+06	5.93552e+06	5.84542e+06	4.4315e+06	5.16591e+06	5.87449e+06	1.22171	0.288899	0.12529	0.157825	+	No Diff
Com_4759_neg	16α-Hydroxyestrone	C18 H22 O3	286.153	10.317	Invalid mass	No results	No results	1.56708e+07	1.7397e+07	1.80218e+07	9.7504e+06	1.71462e+07	1.49693e+07	1.22032	0.287255	0.315935	0.14229	-	No Diff
Com_17042_pos	D-Raffinose	C18 H32 O16	526.151	1.438	Invalid mass	No results	No results	6.159e+06	6.18747e+06	7.29418e+06	1.02031e+07	2.95967e+06	2.98166e+06	1.21656	0.28281	0.457938	0.305085	+	No Diff
Com_12824_neg	Feruloylcholine	C15 H22 N O4	280.155	9.609	No results	No results	Full match	4.07152e+06	4.79549e+06	5.02499e+06	2.43872e+06	4.79669e+06	4.20648e+06	1.21413	0.279928	0.384298	0.145694	-	No Diff
Com_25468_pos	4-methoxyphenyl 3,5-dimethyl-1-phenyl-1H-pyrazole-4-carboxylate	C19 H18 N2 O3	322.132	9.969	Full match	No results	No results	7.05364e+06	5.36804e+06	5.34946e+06	4.6673e+06	4.80109e+06	5.17544e+06	1.21356	0.279244	0.170588	0.143867	+	No Diff
Com_7926_pos	5-(6-hydroxy-6-methyloctyl)-2,5-dihydrofuran-2-one	C13 H22 O3	226.157	12.088	Full match	No results	No results	5.84924e+06	5.50928e+06	5.76508e+06	6.55929e+06	3.58288e+06	3.99584e+06	1.21118	0.276408	0.345926	0.180001	+	No Diff
Com_22752_pos	(2R,3S,4S,5R,6R)-2-(hydroxymethyl)-6-(2-phenylethoxy)oxane-3,4,5-triol	C14 H20 O6	612.206	7.176	Invalid mass	No results	No results	9.93379e+06	7.68758e+06	9.02851e+06	8.3502e+06	6.93892e+06	6.73364e+06	1.21011	0.275133	0.133056	0.146681	+	No Diff
Com_60553_pos	Enterodiol	C18 H22 O4	302.153	7.548	No results	No results	Full match	514025	666470	685107	447366	455170	641168	1.20852	0.273243	0.262713	0.15081	+	No Diff
Com_37925_pos	Piperine	C17 H19 N O3	285.133	2.26	Invalid mass	No results	No results	754170	515747	717218	548278	525074	571496	1.2081	0.272736	0.275725	0.135745	+	No Diff
Com_3476_neg	Glu-Val-Phe	C19 H27 N3 O6	393.19	7.877	No results	Full match	No results	1.33506e+07	1.75786e+07	1.55313e+07	8.54546e+06	1.59112e+07	1.40655e+07	1.20607	0.270311	0.381533	0.136096	-	No Diff
Com_4448_neg	2-Methylbutyroylcarnitine	C12 H23 N O4	245.163	11.146	No results	No results	Full match	721588	777344	745698	563787	657655	650794	1.1989	0.261716	0.0494813	0.116034	-	No Diff
Com_11290_neg	1-(4-Methoxyphenyl)-2-propanone	C10 H12 O2	164.084	10.233	No results	No results	Full match	442418	439295	481915	330132	416286	391742	1.1981	0.260748	0.101286	0.116801	-	No Diff
Com_4292_neg	3-O-β-D-Glucopyranosylandrographolide	C26 H40 O10	512.261	10.015	Full match	No results	No results	2.53367e+07	2.55728e+07	2.48732e+07	2.61364e+07	1.9214e+07	1.80302e+07	1.19568	0.257829	0.235207	0.12162	-	No Diff
Com_8718_pos	2-Phenylacetamide	C8 H9 N O	135.069	7.97	No results	Full match	No results	2.9026e+07	2.9428e+07	2.70782e+07	2.12431e+07	2.61906e+07	2.41256e+07	1.19526	0.25733	0.0802222	0.140649	+	No Diff
Com_18994_pos	20-Carboxy-Leukotriene B4	C20 H30 O6	366.205	6.081	No results	No results	Full match	631074	655104	968397	518975	846839	525453	1.1921	0.253502	0.435964	0.142064	+	No Diff
Com_10642_pos	6-(7-methyloctyl)-1H,3H,4H,6H-furo[3,4-c]furan-1-one	C15 H24 O3	252.17	13.854	Invalid mass	No results	No results	3.7118e+06	3.3372e+06	3.65881e+06	3.90029e+06	2.38867e+06	2.70069e+06	1.19113	0.252326	0.313213	0.154445	+	No Diff
Com_7272_neg	3-Methyladipic acid	C7 H12 O4	160.074	3.046	No results	No results	Full match	3.16892e+06	1.77008e+06	1.65629e+06	975237	1.47624e+06	3.08819e+06	1.19056	0.251635	0.574287	0.160724	-	No Diff
Com_7810_neg	5-(1H-indol-3-yl)-3-methylpenta-2,4-dienoic acid	C14 H13 N O2	227.095	10.889	Full match	No results	No results	386485	408699	396608	319272	324853	357857	1.18943	0.250275	0.0241526	0.110541	-	No Diff
Com_20816_neg	2'-Deoxycytidine 5'-monophosphate (dCMP)	C9 H14 N3 O7 P	307.055	10.506	Invalid mass	No results	No results	114518	141537	133058	101082	115190	111869	1.18581	0.245872	0.0990199	0.107036	-	No Diff
Com_7073_neg	4-[2-(trifluoromethyl)phenyl]-5-undecyl-4H-1,2,4-triazole-3-thiol	C20 H28 F3 N3 S	399.197	10.254	Full match	No results	No results	891144	1.42177e+06	845800	513061	1.15193e+06	1.00083e+06	1.1849	0.24476	0.549248	0.125957	-	No Diff
Com_8626_pos	Okadaic acid	C44 H68 O13	786.453	15.749	Invalid mass	No results	No results	179659	150543	147992	168057	112182	123805	1.18352	0.243082	0.280292	0.140216	+	No Diff
Com_6033_pos	Asparagine	C4 H8 N2 O3	132.054	6.386	Full match	Full match	Full match	2.80838e+06	2.27871e+06	2.75102e+06	1.7122e+06	2.31568e+06	2.60004e+06	1.18259	0.241952	0.294139	0.140661	+	No Diff
Com_6880_neg	Asp-Phe methyl ester	C14 H18 N2 O5	294.122	7.15	No results	No results	Full match	8.60962e+06	1.1172e+07	1.12826e+07	5.21826e+06	1.02955e+07	1.07766e+07	1.18158	0.240721	0.474193	0.133919	-	No Diff
Com_13874_neg	Taurolithocholic acid 3-sulfate	C26 H45 N O8 S2	563.261	7.422	Full match	No results	No results	2.51884e+06	1.86553e+06	2.23258e+06	1.5767e+06	2.28822e+06	1.73673e+06	1.18125	0.240316	0.295449	0.112632	-	No Diff
Com_4121_pos	Adipamide	C6 H12 N2 O2	144.09	1.471	No results	No results	Full match	3.05696e+06	2.47942e+06	2.5287e+06	2.63863e+06	2.09805e+06	2.09381e+06	1.18075	0.239703	0.176089	0.12974	+	No Diff
Com_2862_neg	N-Caffeoyl Putrescine	C13 H18 N2 O3	250.132	10.133	No results	No results	Full match	634608	617753	636822	457617	592148	551138	1.18007	0.238877	0.1535	0.10857	-	No Diff
Com_7851_neg	N-benzyl-3-(4-chlorophenyl)-4,5-dihydro-5-isoxazolecarboxamide	C17 H15 Cl N2 O2	314.086	15.623	Invalid mass	No results	No results	2.12083e+06	2.19858e+06	1.74628e+06	2.47088e+06	1.31445e+06	1.36211e+06	1.17839	0.236814	0.430372	0.128959	-	No Diff
Com_10989_neg	Salsolinol	C10 H13 N O2	179.095	8.198	Full match	No results	No results	5.66675e+06	6.13327e+06	6.11325e+06	4.44606e+06	5.42278e+06	5.34491e+06	1.17744	0.235653	0.106208	0.105537	-	No Diff
Com_28712_pos	Sedanolide	C12 H18 O2	194.131	12.267	Full match	No results	No results	1.55402e+06	1.39719e+06	1.33477e+06	1.59171e+06	963818	1.08641e+06	1.17684	0.234924	0.347376	0.145246	+	No Diff
Com_23960_pos	trans-Cinnamaldehyde	C9 H8 O	132.058	9.825	Full match	No results	No results	2.66171e+06	2.23714e+06	2.49268e+06	2.26559e+06	1.77164e+06	2.24543e+06	1.1765	0.234498	0.16867	0.128421	+	No Diff
Com_1739_pos	3'-Adenosine monophosphate (3'-AMP)	C10 H14 N5 O7 P	347.063	1.94	Full match	Full match	Full match	7.03776e+07	6.15989e+07	5.71429e+07	1.29401e+07	7.52839e+07	7.32605e+07	1.17113	0.227902	0.550819	0.349021	+	No Diff
Com_231_pos	UR-144 N-(2-hydroxypentyl) metabolite	C21 H29 N O2	327.216	7.832	Invalid mass	No results	No results	1.97293e+09	2292548480	2.00999e+09	1.39666e+09	2.01232e+09	1.95152e+09	1.17069	0.227356	0.285356	0.132406	+	No Diff
Com_14657_pos	Pinoresinol	C20 H22 O6	358.143	7.503	No results	No results	Full match	1.26334e+07	1.45087e+07	1.33587e+07	8.07086e+06	1.29885e+07	1.35855e+07	1.16903	0.225308	0.392433	0.143887	+	No Diff
Com_13884_neg	1,4-Dihydro-1-Methyl-4-Oxo-3-Pyridinecarboxamide	C7 H8 N2 O2	152.059	7.826	No results	No results	Full match	3.49008e+06	4.18793e+06	4.27775e+06	3.06189e+06	3.91267e+06	3.25806e+06	1.1684	0.224532	0.185179	0.0998086	-	No Diff
Com_4371_pos	2-(3,5-dimethyl-1H-pyrazol-4-yl)-5-methoxybenzoic acid	C13 H14 N2 O3	246.101	6.87	Full match	No results	No results	3.94314e+07	4.20745e+07	3.81206e+07	2.77605e+07	3.93811e+07	3.53686e+07	1.16697	0.222769	0.249743	0.128666	+	No Diff
Com_7881_neg	3,4-Dihydroxybenzeneacetic Acid	C8 H8 O4	168.042	2.589	No results	No results	Full match	3.98763e+06	3.44971e+06	3.17968e+06	2.50877e+06	3.00145e+06	3.60638e+06	1.16458	0.219809	0.280734	0.10195	-	No Diff
Com_18047_neg	2-Aminooctanoic acid	C8 H17 N O2	159.126	13.665	No results	No results	Full match	3.45236e+06	2.48457e+06	2.91727e+06	3.3804e+06	1.89424e+06	2.3336e+06	1.16376	0.218799	0.438551	0.108904	-	No Diff
Com_15504_pos	(3R)-4,4-Dimethyl-2-oxotetrahydro-3-furanyl beta-D-glucopyranoside	C12 H20 O8	292.116	15.296	Full match	No results	No results	213056	189887	189139	221177	134997	152696	1.16352	0.218499	0.365155	0.136281	+	No Diff
Com_1162_neg	2-[2-(4-benzhydrylpiperazino)-2-oxoethoxy]acetic acid	C21 H24 N2 O4	368.169	7.68	Invalid mass	No results	No results	1.08871e+06	886253	541871	813119	579593	772800	1.16223	0.216902	0.640021	0.0895545	-	No Diff
Com_28420_neg	PG (16:0/16:1)	C38 H73 O10 P	720.497	16.683	No results	Full match	No results	97346.2	96506.8	115472	111570	73101.8	81763	1.16098	0.21534	0.333404	0.104895	-	No Diff
Com_22619_pos	2-(3,5-dichlorophenyl)-5-[(propylsulfonyl)methyl]-1,3,4-oxadiazole	C12 H12 Cl2 N2 O3 S	260.095	11.704	Invalid mass	No results	No results	3.06798e+06	2.40661e+06	2.71361e+06	3.18792e+06	2.0098e+06	1.86974e+06	1.15858	0.212353	0.421344	0.136097	+	No Diff
Com_1004_neg	Inositol	C6 H12 O6	180.063	1.522	No results	No results	Full match	2.05918e+08	1.49599e+08	1.75473e+08	2.91186e+08	4.46635e+07	1.22596e+08	1.15824	0.211934	0.532403	0.260169	-	No Diff
Com_13675_pos	Delta-Tridecalactone	C13 H24 O2	212.178	12.259	No results	No results	Full match	4.4185e+06	3.9717e+06	3.80721e+06	4.52776e+06	2.83851e+06	3.1894e+06	1.15553	0.208558	0.367089	0.128491	+	No Diff
Com_7690_neg	2,3-Dihydroxybenzoic Acid	C7 H6 O4	154.026	9.834	No results	No results	Full match	397805	294521	344931	202046	353860	342584	1.15445	0.207201	0.470395	0.108394	-	No Diff
Com_3542_pos	Acetanilide	C8 H9 N O	135.069	8.72	Full match	Full match	No results	6.91429e+06	7.55039e+06	6.89355e+06	6.41816e+06	5.91117e+06	6.17348e+06	1.15432	0.207048	0.0217337	0.110484	+	No Diff
Com_38681_pos	AL 8810 Methyl ester	C25 H33 F O4	438.21	2.659	Invalid mass	No results	No results	2.20178e+06	2.64325e+06	1.89131e+06	1.07677e+06	2.85612e+06	1.9033e+06	1.15424	0.206937	0.542124	0.17416	+	No Diff
Com_2879_pos	L-(-)-Methionine	C5 H11 N O2 S	149.051	9.375	Full match	Full match	Full match	1.94854e+06	1.9872e+06	2.40881e+06	1.93027e+06	1.90626e+06	1.66705e+06	1.15281	0.205149	0.173679	0.108063	+	No Diff
Com_226_neg	Hexanoylglycine	C8 H15 N O3	173.105	9.216	Full match	No results	No results	1.54235e+06	1.14037e+06	1.44862e+06	1.37886e+06	1.09666e+06	1.10886e+06	1.1526	0.204889	0.306747	0.0885768	-	No Diff
Com_5457_pos	Hydromorphone-3-β-D-glucuronide	C23 H27 N O9	461.171	12.576	Full match	No results	No results	1.00608e+06	914945	896763	1.14167e+06	588170	714912	1.15259	0.204874	0.456541	0.145031	+	No Diff
Com_1976_pos	2-mercapto-4-(2-thienyl)-5,6,7,8-tetrahydroquinoline-3-carbonitrile	C14 H12 N2 S2	272.041	1.436	Invalid mass	No results	No results	1.55014e+06	851565	1.81002e+06	1.61846e+06	1.08518e+06	955907	1.15089	0.202746	0.697896	0.0962405	+	No Diff
Com_84_pos	Diethyleneglycol diacetate	C8 H14 O5	190.084	9.743	Full match	No results	No results	1.69596e+07	1.23312e+07	1.41956e+07	1.34691e+07	1.08513e+07	1.35437e+07	1.14849	0.199733	0.317759	0.104178	+	No Diff
Com_8645_neg	Adrenosterone	C19 H24 O3	300.173	11.829	No results	No results	Full match	575825	530327	610316	493792	495845	505244	1.14823	0.199411	0.0745821	0.0865165	-	No Diff
Com_31764_pos	Milbemycin A3 oxime	C31 H43 N O7	1126.56	6.817	Invalid mass	No results	No results	3.11327e+06	1.53238e+06	2.92275e+06	1.24071e+06	4.03488e+06	1.32315e+06	1.14695	0.197797	0.613145	0.200809	+	No Diff
Com_4977_pos	6-Hydroxynicotinic acid	C6 H5 N O3	139.027	3.237	Full match	No results	Full match	3.18876e+06	3.05627e+06	2.78441e+06	3.19911e+06	1.76394e+06	2.91462e+06	1.14621	0.196866	0.463754	0.13112	+	No Diff
Com_769_neg	Ala-trp	C14 H17 N3 O3	275.127	7.856	No results	No results	Full match	2.325e+08	2.80487e+08	2.73618e+08	1.95821e+08	2.52201e+08	2.40428e+08	1.14257	0.192288	0.240665	0.0866035	-	No Diff
Com_62812_pos	Xanthurenic Acid	C10 H7 N O4	205.037	2.451	No results	No results	Full match	599348	564065	534710	454232	497507	535537	1.14177	0.19127	0.0902797	0.103861	+	No Diff
Com_32908_neg	Rosmarinic Acid	C18 H16 O8	360.085	9.66	No results	No results	Full match	276212	308821	284982	212800	274961	274379	1.14154	0.190983	0.240751	0.0875067	-	No Diff
Com_67997_pos	4-fluoro-N-[4-(4-methylpiperazino)phenyl]benzenesulfonamide	C17 H20 F N3 O2 S	698.262	7.455	Invalid mass	No results	No results	560566	692753	549040	558031	645245	375889	1.14134	0.190725	0.460456	0.117004	+	No Diff
Com_487_pos	Maltol	C6 H6 O3	126.032	7.279	Full match	Full match	Full match	1.73989e+08	1.14043e+08	1.04092e+08	1.15986e+08	9.84639e+07	1.3107e+08	1.13488	0.182541	0.590055	0.0833975	+	No Diff
Com_4621_pos	3-methyl-5-oxo-5-(4-toluidino)pentanoic acid	C13 H17 N O3	257.102	1.469	Invalid mass	No match	No match	7.83815e+07	5.80026e+07	7.57796e+07	9.91916e+07	5.11021e+07	3.68092e+07	1.13394	0.181346	0.563009	0.167702	+	No Diff
Com_39_pos	Isobutyraldehyde	C4 H8 O	72.0575	2.596	Full match	No results	No results	8.57963e+07	7.29657e+07	7.40909e+07	9.9358e+07	4.86784e+07	5.74068e+07	1.13342	0.18068	0.51391	0.139046	+	No Diff
Com_44_neg	3-Hydroxybutyric acid	C4 H8 O3	104.047	9.946	Full match	Full match	Full match	2.82298e+06	2.52767e+06	2.59741e+06	2.52824e+06	2.4432e+06	2.05457e+06	1.13123	0.177899	0.179172	0.0813085	-	No Diff
Com_26507_pos	D-(+)-Tryptophan	C11 H12 N2 O2	187.063	8.499	Invalid mass	Invalid mass	No match	6.35026e+06	5.39067e+06	6.06856e+06	4.99625e+06	5.43869e+06	5.33344e+06	1.12944	0.175611	0.117058	0.0929089	+	No Diff
Com_49390_pos	Benzoylecgonine	C16 H19 N O4	289.137	2.217	Invalid mass	No results	No results	1.21824e+06	1.60001e+06	1.3048e+06	802562	1.76689e+06	1.08178e+06	1.12922	0.175323	0.548663	0.136277	+	No Diff
Com_26174_pos	Oxohongdenafil	C25 H32 N6 O4	480.245	12.781	Invalid mass	No results	No results	901477	801000	782447	915580	596451	689433	1.12876	0.174738	0.398688	0.106954	+	No Diff
Com_7484_neg	Lauric acid ethyl ester	C14 H28 O2	228.209	15.497	Full match	No results	No results	1.26283e+06	1.43795e+06	1.28689e+06	1.52438e+06	926143	1.08636e+06	1.12745	0.173069	0.443066	0.0899054	-	No Diff
Com_7514_neg	Sildenafil-d3	C22 H27 [2]H3 N6 O4 S	477.222	7.883	Full match	No results	No results	5.7326e+06	5.78415e+06	5.84392e+06	3.09734e+06	5.91659e+06	6.39071e+06	1.12698	0.172458	0.540932	0.106264	-	No Diff
Com_15295_neg	D-Pantethine	C22 H42 N4 O8 S2	554.243	13.14	No results	No results	Full match	297212	181914	194032	301423	145087	152898	1.12304	0.167408	0.626168	0.100697	-	No Diff
Com_19118_pos	N-Acetylhistamine	C7 H11 N3 O	153.09	5.541	No results	No results	Full match	3.52587e+06	3.07687e+06	2.37024e+06	2.30741e+06	2.99941e+06	2.6888e+06	1.12224	0.16638	0.488234	0.0869248	+	No Diff
Com_2409_neg	4-Hydroxyphenylpyruvic acid	C9 H8 O4	180.042	10.041	Full match	No results	No results	1.57941e+06	1.2284e+06	1.05228e+06	1.43355e+06	1.02139e+06	985307	1.12204	0.166123	0.529073	0.0813644	-	No Diff
Com_6046_neg	Ribitol(Adonitol)	C5 H12 O5	152.069	1.576	No results	No results	Full match	1.17291e+07	8.17864e+06	6.65591e+06	1.30107e+07	4.32401e+06	6.36914e+06	1.12065	0.164332	0.632389	0.124798	-	No Diff
Com_3269_neg	Cinnamyl alcohol	C9 H10 O	134.073	8.355	Full match	No results	No results	390004	424968	420503	315035	386881	401099	1.12009	0.163614	0.252535	0.0750295	-	No Diff
Com_10838_pos	Cytidine 5'-monophosphate (hydrate)	C9 H14 N3 O8 P	323.052	2.149	Full match	No results	Full match	1.91723e+07	1.68374e+07	1.86502e+07	2.44936e+07	1.06661e+07	1.36493e+07	1.11987	0.163338	0.553652	0.144629	+	No Diff
Com_12496_pos	N-(1H-benzo[d]imidazol-2-yl)guanidine	C8 H9 N5	175.085	5.882	Invalid mass	No results	No results	1.03362e+06	1.06695e+06	1.11955e+06	1.10394e+06	884966	887990	1.1193	0.1626	0.24447	0.09246	+	No Diff
Com_6512_neg	L-Kynurenine Hydrate	C10 H12 N2 O3	208.085	6.57	No results	No results	Full match	9.68453e+06	1.30173e+07	1.23947e+07	6.29289e+06	1.23802e+07	1.27134e+07	1.1182	0.161183	0.588611	0.0977399	-	No Diff
Com_675_pos	Pilocarpine	C11 H16 N2 O2	208.121	2.585	Full match	No results	No results	2.26681e+08	2.45494e+08	2.66592e+08	1.59899e+08	2.65427e+08	2.37935e+08	1.11384	0.155542	0.497719	0.103819	+	No Diff
Com_5870_pos	(S)-(-)-2-Hydroxyisocaproic Acid	C6 H12 O3	132.079	11.091	No results	No results	Full match	5.14109e+06	4.24792e+06	4.69672e+06	5.22464e+06	3.33165e+06	4.09487e+06	1.11339	0.154964	0.459881	0.0964948	+	No Diff
Com_64797_pos	3-Indoleacrylic acid	C11 H9 N O2	187.063	0.595	No results	No results	Full match	1.44523e+06	280344	237668	345806	418392	1.00095e+06	1.11222	0.153447	0.849826	0.138346	+	No Diff
Com_27350_neg	Glycodeoxycholic Acid	C26H43NO5.H2O	467.639	8.952	No results	No results	Full match	669392	449403	437381	307814	431056	661037	1.11163	0.152674	0.636131	0.0905362	-	No Diff
Com_61_pos	Adenosine	C10 H13 N5 O4	267.097	2.564	Full match	Full match	Full match	6.60241e+09	8.78043e+09	6.3057e+09	6.11499e+09	5.9791e+09	7.45327e+09	1.10954	0.149959	0.48285	0.0756133	+	No Diff
Com_14037_neg	Melatonin	C13 H16 N2 O2	232.121	9.826	No results	No results	Full match	466531	472342	464716	372299	447788	447754	1.10707	0.146746	0.22827	0.0667484	-	No Diff
Com_13058_neg	3-[4-methyl-1-(2-methylpropanoyl)-3-oxocyclohexyl]butanoic acid	C15 H24 O4	304.146	8.956	Invalid mass	No results	No results	740232	797311	775983	578608	768890	742507	1.10695	0.146586	0.347591	0.0689159	-	No Diff
Com_4796_pos	NAT9-311864_POS	C26 H32 N4 O7	512.225	8.802	Full match	No results	No results	4.55754e+07	5.51339e+07	6.19691e+07	6.27454e+07	3.80553e+07	4.63328e+07	1.10565	0.144897	0.548112	0.0959291	+	No Diff
Com_19276_pos	Hydrocortisone 17-valerate	C26 H38 O6	446.266	13.762	No results	No results	Full match	1.10138e+07	9.77139e+06	1.10864e+07	1.34457e+07	7.0821e+06	8.30855e+06	1.10526	0.144382	0.553619	0.113684	+	No Diff
Com_5777_neg	2'-Deoxyuridine-5-monophosphate	C9 H13 N2 O8 P	308.039	8.564	Invalid mass	No results	No results	628607	682493	701153	530265	659061	634074	1.10357	0.142182	0.268018	0.0647312	-	No Diff
Com_562_neg	5-amino-1-phenyl-1H-pyrazole-4-carbonitrile	C10 H8 N4	184.074	6.698	Invalid mass	No results	No results	4.49948e+07	5.06255e+07	4.46784e+07	4.62881e+07	3.81557e+07	4.27355e+07	1.10316	0.141638	0.229847	0.0634161	-	No Diff
Com_20443_pos	Furanyl fentanyl 3-furancarboxamide isomer-d5	C24 H21 [2]H5 N2 O2	379.236	13.317	Invalid mass	No results	No results	1.07906e+06	902880	906134	1.14663e+06	722467	751497	1.10207	0.140213	0.524289	0.0942141	+	No Diff
Com_11463_pos	Neopterin	C9 H11 N5 O4	253.081	1.483	Full match	No results	Full match	3.94893e+06	4.09302e+06	4.03279e+06	4.08421e+06	3.55274e+06	3.33346e+06	1.10066	0.138375	0.236917	0.0777524	+	No Diff
Com_30979_pos	(2R)-2-(β-D-Glucopyranosyloxy)-2-phenylacetamide	C14 H19 N O7	335.096	6.38	Invalid mass	No results	No results	5.3416e+06	4.01678e+06	4.92931e+06	5.31032e+06	4.19697e+06	3.47766e+06	1.10033	0.137933	0.529448	0.0822954	+	No Diff
Com_1241_pos	4-Hydroxyphenylacetic acid	C8 H8 O3	152.047	6.489	Full match	No results	Full match	1.42658e+07	1.0705e+07	1.18794e+07	1.46005e+07	8.38212e+06	1.06001e+07	1.0973	0.133951	0.581184	0.0907044	+	No Diff
Com_13241_neg	trans-Zeatin	C10 H13 N5 O	219.112	9.202	Full match	No results	No results	682846	735442	735484	565810	698382	700643	1.09616	0.132457	0.306323	0.0609658	-	No Diff
Com_49510_pos	Lysopc 15:0	C23 H48 N O7 P	481.318	15.217	No results	No results	Full match	495866	463543	444296	492072	325611	464728	1.09458	0.13038	0.503743	0.0828784	+	No Diff
Com_8388_neg	Riboflavin B2	C17 H20 N4 O6	376.138	10.177	No results	No results	Full match	1.68831e+06	1.57702e+06	1.57469e+06	1.16037e+06	1.6976e+06	1.56741e+06	1.09369	0.129209	0.473089	0.0661057	-	No Diff
Com_14529_pos	cyclohexyl{4-[4-nitro-2-(1H-pyrrol-1-yl)phenyl]piperazino}methanone	C21 H26 N4 O3	382.196	13.152	Invalid mass	No results	No results	533331	516925	504135	635232	379061	408002	1.09288	0.128129	0.548234	0.0958081	+	No Diff
Com_5950_pos	Methyl indole-3-acetate	C11 H11 N O2	189.079	10.926	Full match	Full match	Full match	5.44181e+06	3.38804e+06	2.81194e+06	2.51265e+06	3.19905e+06	4.95983e+06	1.09092	0.125546	0.769899	0.0837206	+	No Diff
Com_6103_pos	Hydrocortisone 21-acetate	C23 H32 O6	404.219	7.653	No results	No results	Full match	4.24987e+07	3.98047e+07	4.11346e+07	4.00667e+07	3.80496e+07	3.5072e+07	1.09055	0.125062	0.137586	0.0678929	+	No Diff
Com_8475_neg	Biotin	C10 H16 N2 O3 S	244.088	6.153	Full match	No results	Full match	4.64004e+06	4.99612e+06	4.59692e+06	3.61869e+06	4.98364e+06	4.46053e+06	1.08958	0.123778	0.425573	0.0598187	-	No Diff
Com_1283_pos	Prolylglycine	C7 H12 N2 O3	172.085	5.682	Full match	No results	Full match	4.16526e+06	4.09279e+06	3.94871e+06	4.037e+06	3.12161e+06	4.04577e+06	1.08946	0.123618	0.394814	0.0720393	+	No Diff
Com_2791_pos	Isoleucine	C6 H13 N O2	131.095	8.273	No results	No results	Full match	4.4311e+07	4.28881e+07	4.30091e+07	3.83896e+07	3.87291e+07	4.24099e+07	1.08935	0.123464	0.101286	0.0668491	+	No Diff
Com_12517_neg	2-{1-[2-(4-benzhydrylpiperazino)-2-oxoethyl]cyclopentyl}acetic acid	C26 H32 N2 O3	420.234	15.314	Invalid mass	No results	No results	6.26807e+06	4.39789e+06	4.65635e+06	6.6471e+06	3.68157e+06	3.77589e+06	1.08634	0.119472	0.653741	0.0730474	-	No Diff
Com_19805_pos	Leucocrystal violet	C25 H31 N3	373.246	12.886	Invalid mass	No results	No results	1.62479e+06	1.53454e+06	1.42733e+06	1.94326e+06	1.1086e+06	1.17425e+06	1.08531	0.118112	0.59146	0.0953701	+	No Diff
Com_308_neg	2-Hydroxycaproic acid	C6 H12 O3	132.079	4.852	Full match	Full match	Full match	2.85323e+07	3.36226e+07	2.76428e+07	2.08112e+07	3.0618e+07	3.13835e+07	1.08435	0.116827	0.56872	0.0596633	-	No Diff
Com_59986_pos	Dl-Lanthionine	C6 H12 N2 O4 S	208.052	6.181	No results	No results	Full match	1.07203e+06	877048	1.01348e+06	1.19148e+06	774151	778693	1.07952	0.110393	0.59034	0.0784261	+	No Diff
Com_13906_pos	T-2 Triol	C20 H30 O7	360.215	13.153	Invalid mass	No results	No results	1.31814e+06	1.22931e+06	1.22584e+06	1.57436e+06	917735	1.00629e+06	1.07858	0.109132	0.597542	0.0877707	+	No Diff
Com_4232_pos	Palmitoleic acid	C16 H30 O2	254.225	15.746	Full match	No results	Full match	635194	493887	566416	752766	385549	439268	1.07474	0.103993	0.652068	0.0950987	+	No Diff
Com_5435_neg	Benzyl 6-O-beta-D-glucopyranosyl-beta-D-glucopyranoside	C19 H28 O11	478.171	7.909	Invalid mass	No results	No results	521234	589311	596236	454767	591769	546992	1.07107	0.0990542	0.471689	0.046569	-	No Diff
Com_7656_neg	beta-Hydroxyisovaleric acid	C5 H10 O3	118.063	11.226	No results	Full match	Full match	2.14107e+06	1.38616e+06	1.21039e+06	1.36132e+06	1.29024e+06	1.77435e+06	1.07043	0.0981858	0.825754	0.0511017	-	No Diff
Com_9078_pos	Anserine	C10 H16 N4 O3	240.123	1.473	No results	No results	Full match	1.87786e+07	2.47912e+07	1.9201e+07	2.16542e+07	1.80753e+07	1.89342e+07	1.07001	0.097624	0.587718	0.0503467	+	No Diff
Com_31408_neg	Deoxyadenosine	C10 H13 N5 O3	251.102	8.136	No results	No results	Full match	347357	367307	376676	275469	376973	367588	1.06991	0.0974908	0.528357	0.0486598	-	No Diff
Com_5369_pos	Linalool	C10 H18 O	154.136	13.143	No results	Full match	No results	2.21627e+06	1.81241e+06	1.77492e+06	2.16863e+06	1.6463e+06	1.61203e+06	1.0694	0.0968045	0.583321	0.0571676	+	No Diff
Com_5633_neg	1-benzoyl-1,2-dihydroquinoline-2-carbonitrile	C17 H12 N2 O	260.095	12.413	Full match	No results	No results	197886	160034	175233	176687	158893	163317	1.06866	0.0958086	0.425917	0.0418348	-	No Diff
Com_19281_pos	gamma-Muurolene	C15 H24	204.188	12.99	No results	No results	Full match	679234	597624	612706	794909	480063	500342	1.06435	0.089979	0.644225	0.0758272	+	No Diff
Com_1096_pos	Methylmalonic Acid	C4 H6 O4	118.027	1.551	No results	No results	Full match	2.7148e+07	2.5795e+07	2.69579e+07	2.66498e+07	2.26689e+07	2.58252e+07	1.06331	0.0885559	0.327947	0.0495192	+	No Diff
Com_28329_pos	1-morpholino-3-(4-nitrophenoxy)propan-2-ol	C13 H18 N2 O5	282.122	5.629	Full match	No results	No results	1.78166e+06	211403	1.81685e+06	1.47953e+06	1.28246e+06	828686	1.06106	0.0855034	0.738702	0.213959	+	No Diff
Com_2544_pos	Coniferaldehyde	C10 H10 O3	178.063	9.825	No results	No results	Full match	5.29141e+06	3.06167e+06	4.19093e+06	3.19037e+06	4.93244e+06	3.71544e+06	1.05962	0.0835421	0.819141	0.050616	+	No Diff
Com_15960_pos	CYM-5520	C21 H19 N3 O2	345.151	6.544	Invalid mass	No results	No results	6.28648e+06	7.06061e+06	6.24461e+06	8.7328e+06	4.4755e+06	5.36439e+06	1.05487	0.0770597	0.689457	0.084896	+	No Diff
Com_8295_neg	Fludrocortisone acetate	C23 H31 F O6	422.211	6.529	No results	No results	Full match	6.92294e+06	8.25155e+06	9.18151e+06	5.37606e+06	8.67664e+06	9.14616e+06	1.04988	0.0702231	0.739348	0.0488943	-	No Diff
Com_35731_pos	Arachidonoyl serinol	C23 H39 N O3	377.291	15.276	Invalid mass	No results	No results	945923	710935	819923	1.13201e+06	497180	740615	1.04514	0.0636965	0.740149	0.0843824	+	No Diff
Com_27034_pos	17α-Ethinylestradiol	C20 H24 O2	296.179	14.827	No results	No results	Full match	1.32326e+06	1.07373e+06	1.067e+06	1.34935e+06	1.09598e+06	869584	1.04497	0.0634621	0.729881	0.0457221	+	No Diff
Com_2991_neg	Tridecylic acid	C13 H26 O2	214.193	14.381	Full match	No results	No results	8.47537e+06	8.28752e+06	7.49945e+06	9.87419e+06	6.7534e+06	6.62746e+06	1.04332	0.061175	0.701953	0.0377447	-	No Diff
Com_46268_pos	Deoxyguanosine	C10 H13 N5 O4	267.096	6.577	No results	No results	Full match	1.90716e+06	1.43827e+06	1.03446e+06	1.45863e+06	1.33316e+06	1.41841e+06	1.04031	0.0570092	0.962451	0.0117238	+	No Diff
Com_27188_neg	Dl-Threitol	C4 H10 O4	122.058	1.951	No results	No results	Full match	977202	1.04342e+06	988775	1.17862e+06	831426	884377	1.03972	0.0561979	0.687426	0.0328236	-	No Diff
Com_16711_neg	Isorhamnetin	C16 H12 O7	316.059	11.876	Full match	No results	No results	228351	222182	224586	218010	202595	231208	1.03576	0.0506836	0.441374	0.023398	-	No Diff
Com_626_pos	Adenine	C5 H5 N5	135.055	2.554	Full match	Full match	Full match	6.73048e+08	6.6376e+08	7.59884e+08	5.65391e+08	6.61764e+08	7.99467e+08	1.03457	0.0490377	0.72706	0.0362955	+	No Diff
Com_9004_neg	glutathione	C10 H17 N3 O6 S	307.084	1.624	No results	No results	Full match	1.18914e+06	1.12004e+06	1.14715e+06	1.40467e+06	939882	999991	1.03342	0.0474333	0.735345	0.0309132	-	No Diff
Com_16699_pos	5,8-dihydroxy-10-methyl-5,8,9,10-tetrahydro-2H-oxecin-2-one	C10 H14 O4	180.076	9.554	Invalid mass	No results	No results	1.78727e+06	2.09096e+06	2.44252e+06	1.82499e+06	2.65836e+06	1.6387e+06	1.03246	0.0460803	0.804841	0.0359612	+	No Diff
Com_276_pos	Leucylproline	C11 H20 N2 O3	228.147	6.613	Full match	No results	Full match	1.89414e+09	1.80491e+09	1.73423e+09	1.57629e+09	1.85808e+09	1.83088e+09	1.03191	0.0453232	0.608012	0.0294767	+	No Diff
Com_7525_pos	2,4-dihydroxyheptadec-16-en-1-yl acetate	C19 H36 O4	350.243	14.736	Invalid mass	No results	No results	4.65962e+06	6.92535e+06	6.87948e+06	5.59041e+06	6.99512e+06	5.36074e+06	1.02887	0.0410671	0.908831	0.0148893	+	No Diff
Com_3461_pos	N1-[2-oxo-6-(1H-pyrrol-1-yl)-2H-chromen-3-yl]acetamide	C15 H12 N2 O3	268.085	11.469	Full match	No results	No results	386874	386623	419970	422995	274754	466512	1.02508	0.0357434	0.792776	0.04142	+	No Diff
Com_2543_neg	5-Hydroxytryptophan	C11 H12 N2 O3	220.085	5.926	Full match	Full match	Full match	3.40987e+07	4.32117e+07	4.4691e+07	3.29078e+07	4.46056e+07	4.18167e+07	1.02239	0.0319407	0.861303	0.0248868	-	No Diff
Com_11330_neg	Riboflavin-5-phosphate	C17 H21 N4 O9 P	456.105	7.863	No results	No results	Full match	585228	644350	630197	503527	686599	629081	1.0223	0.0318177	0.784744	0.0187107	-	No Diff
Com_4441_neg	Oleoyl-L-α-lysophosphatidic acid	C21 H41 O7 P	436.259	14.715	Full match	Full match	Full match	218360	304245	250791	294261	217257	245250	1.02197	0.0313548	0.884201	0.0271296	-	No Diff
Com_6489_pos	6α-Naloxol	C19 H23 N O4	329.159	8.013	Invalid mass	No results	No results	1.50719e+07	3.14085e+07	2.38553e+07	1.86456e+07	2.78421e+07	2.23455e+07	1.02183	0.0311545	0.972924	0.0110195	+	No Diff
Com_9973_neg	Estrone	C18 H22 O2	270.163	11.612	No results	No results	Full match	208094	207362	211888	213779	193986	206775	1.02084	0.0297528	0.534471	0.0143264	-	No Diff
Com_8335_neg	Hydrocortisone	C21 H30 O5	362.209	14.108	No results	No results	Full match	206858	222010	240860	298326	197846	161193	1.01881	0.0268807	0.810283	0.0333858	-	No Diff
Com_24219_neg	12-Hete	C20 H32 O3	320.235	13.665	No results	No results	Full match	889956	799677	959586	918956	683170	1.00186e+06	1.01737	0.0248463	0.844301	0.0277755	-	No Diff
Com_32132_pos	D-erythrose-4-phosphate	C4 H9 O7 P	200.009	1.32	No results	No results	Full match	6.40143e+06	3.129e+06	2.9488e+06	5.1543e+06	3.96434e+06	3.15989e+06	1.01635	0.0233915	0.92365	0.0239178	+	No Diff
Com_22136_pos	cAMP	C10 H12 N5 O6 P	329.052	1.583	No results	No results	Full match	3.68733e+06	4.56263e+06	4.15835e+06	4.12008e+06	3.75177e+06	4.34149e+06	1.01596	0.0228498	0.863348	0.0124139	+	No Diff
Com_4351_neg	FAHFA (16:1/10:0)	C26 H48 O4	424.355	15.578	No results	Full match	No results	210504	219086	250865	293801	181019	197060	1.01276	0.0182967	0.851012	0.0311797	-	No Diff
Com_26495_pos	Prothionamide	C9 H12 N2 S	180.069	11.485	Invalid mass	No results	No results	439050	592364	416706	772228	314152	350488	1.00783	0.0112537	0.809845	0.09078	+	No Diff
Com_10001_pos	2-methyl-1H-benzimidazole-5-carboxylic acid	C9 H8 N2 O2	176.059	2.48	Full match	No results	No results	589528	524411	422795	736006	380111	409168	1.00751	0.0107894	0.860876	0.0528767	+	No Diff
Com_6735_pos	5-amino-2-(dimethylamino)benzoic acid	C9 H12 N2 O2	180.09	5.691	Full match	No results	No results	1.23165e+07	2.08212e+07	2.05204e+07	1.56661e+07	1.8662e+07	1.90701e+07	1.00487	0.00700623	0.924224	0.014846	+	No Diff
Com_12431_neg	Xanthurenic acid	C10 H7 N O4	205.038	5.94	Full match	Full match	Full match	263264	441252	383328	335441	386167	367628	0.998723	-0.00184411	0.899898	0.0381042	-	No Diff
Com_8694_neg	Luteolin	C15 H10 O6	286.048	11.948	Full match	No results	No results	243125	232852	244473	258250	226120	237156	0.998511	-0.00215045	0.996391	0.00299899	-	No Diff
Com_8871_pos	ethyl 2-[5-(2-thienyl)-2H-1,2,3,4-tetraazol-2-yl]acetate	C9 H10 N4 O2 S	238.051	2.585	Invalid mass	No results	No results	641184	624148	604693	572030	647819	656282	0.996745	-0.00470362	0.9744	0.0113002	+	No Diff
Com_39574_pos	2-((Dimethylamino)methyl)phenol	C9 H13 N O	151.1	5.675	Full match	No results	No results	1.17074e+06	1.46877e+06	1.31912e+06	1.54486e+06	1.27553e+06	1.169e+06	0.992291	-0.0111641	0.963509	0.021932	+	No Diff
Com_671_neg	3-Methylglutaric acid	C6 H10 O4	146.058	2.58	No results	No results	Full match	7.29217e+06	5.45219e+06	5.02072e+06	5.04392e+06	5.46573e+06	7.42027e+06	0.990806	-0.0133252	0.96249	0.0251802	-	No Diff
Com_14420_neg	OxPG (18:1-20:3+3O)	C44 H79 O13 P	846.527	15.517	No results	Full match	No results	233667	204279	220399	303833	166752	196334	0.987143	-0.0186697	0.927427	0.013054	-	No Diff
Com_438_neg	3-Phenyllactic acid	C9 H10 O3	166.063	6.553	No results	Full match	Full match	2.44927e+07	3.25654e+07	2.51464e+07	2.01938e+07	3.08235e+07	3.24171e+07	0.985258	-0.0214261	0.99156	0.00389334	-	No Diff
Com_5801_neg	FAHFA (16:0/10:0)	C26 H50 O4	426.371	15.887	No results	Full match	No results	129455	144168	162942	186847	123274	133774	0.983489	-0.0240188	0.977567	0.0281718	-	No Diff
Com_389_neg	Dodecanoic Acid(C12:0)	C12 H24 O2	200.178	14.093	No results	No results	Full match	1.20382e+08	1.01473e+08	8.89053e+07	1.23102e+08	9.75599e+07	9.62684e+07	0.980532	-0.0283628	0.869012	0.0285676	-	No Diff
Com_42817_pos	4-(methoxymethyl)-1,3-dimethyl-1H-pyrazolo[3,4-b]pyridin-6-ol	C10 H13 N3 O2	207.101	7.254	Full match	No results	No results	2.40999e+06	2.12865e+06	2.23537e+06	2.1593e+06	2.21392e+06	2.56829e+06	0.97587	-0.0352393	0.746638	0.019769	+	No Diff
Com_2502_neg	α-ketoisovaleric acid	C5 H8 O3	116.047	2.662	No results	No results	Full match	1.13088e+07	8.61573e+06	7.50829e+06	8.1223e+06	8.44494e+06	1.15849e+07	0.974448	-0.0373435	0.875213	0.0316589	-	No Diff
Com_862_neg	3-Hydroxyvaleric acid	C5 H10 O3	118.063	2.089	Full match	Full match	Full match	1.99633e+07	1.94247e+07	1.01911e+07	1.47462e+07	1.76482e+07	1.86016e+07	0.972213	-0.0406557	0.792774	0.0699809	-	No Diff
Com_55289_pos	2-(3,4-dimethoxyphenyl)ethanamine	C10 H15 N O2	181.11	6.314	No results	No results	Full match	1.42719e+06	1.25515e+06	1.20772e+06	1.14503e+06	1.3489e+06	1.50976e+06	0.97162	-0.0415356	0.807465	0.0279808	+	No Diff
Com_8319_neg	Arachidic acid	C20 H40 O2	312.303	15.944	Full match	No results	Full match	9.70406e+06	7.9199e+06	7.69912e+06	1.27746e+07	6.04792e+06	7.3629e+06	0.967069	-0.0483099	0.959772	0.0107711	-	No Diff
Com_9250_pos	α-Eleostearic acid	C18 H30 O2	278.224	13.964	Full match	No results	Full match	6.51593e+06	5.30793e+06	5.00411e+06	7.59661e+06	5.4616e+06	4.3611e+06	0.966053	-0.049826	0.939664	0.0282614	+	No Diff
Com_12572_neg	Nor-9-carboxy-δ9-THC	C21 H28 O4	344.198	13.287	Full match	No results	No results	376535	261881	281616	466490	236435	250061	0.965421	-0.0507692	0.993152	0.0199606	-	No Diff
Com_2346_pos	Isoxanthopterin	C6 H5 N5 O2	179.044	2.334	Full match	Full match	No results	1.7024e+06	1.62697e+06	1.47141e+06	1.67396e+06	1.5946e+06	1.71087e+06	0.964123	-0.0527107	0.487779	0.0292952	+	No Diff
Com_7071_pos	Dl-Citrulline	C6 H13 N3 O3	175.096	1.374	No results	No results	Full match	3.31391e+07	2.8539e+07	3.45763e+07	5.62164e+07	1.59463e+07	2.77446e+07	0.963437	-0.0537371	0.826904	0.10431	+	No Diff
Com_1276_neg	2-Hydroxyvaleric acid	C5 H10 O3	118.063	2.288	Full match	Full match	Full match	1.29417e+07	1.24191e+07	1.01911e+07	1.07686e+07	1.35691e+07	1.26475e+07	0.961245	-0.0570233	0.709754	0.0357627	-	No Diff
Com_6525_neg	(+/-)-CP 47,497-C7-Hydroxy metabolite	C21 H34 O3	334.251	14.809	Full match	No results	No results	124019	116766	140790	171486	112565	112915	0.961227	-0.057051	0.89292	0.0200941	-	No Diff
Com_10694_pos	3-(1-naphthylmethylidene)indolin-2-one	C19 H13 N O	271.103	2.417	Invalid mass	No results	No results	1.1846e+06	1.07944e+06	1.09615e+06	1.00652e+06	1.22936e+06	1.26427e+06	0.960014	-0.0588723	0.672459	0.0335995	+	No Diff
Com_27386_neg	N-[4-cyano-1-(4-fluorophenyl)-1H-pyrazol-5-yl]cyclohexanecarboxamide	C17 H17 F N4 O	312.142	12.714	Invalid mass	No results	No results	167124	147067	169011	188897	155408	161911	0.954536	-0.0671292	0.580515	0.0285622	-	No Diff
Com_34707_neg	4-Pregnen-17α,20α-Diol-3-One	C21 H32 O3	332.237	15.837	No results	No results	Full match	233348	178728	235068	285921	216788	176202	0.953207	-0.0691382	0.841295	0.0240623	-	No Diff
Com_23_neg	2-Oxoglutaric acid	C5 H6 O5	146.021	1.879	Full match	No results	Full match	5.15489e+06	4.52664e+06	4.66091e+06	6.08803e+06	4.06847e+06	5.14725e+06	0.937185	-0.0935941	0.702501	0.0336578	-	No Diff
Com_10007_neg	9,10-Dihome	C18 H34 O4	314.246	14.393	No results	No results	Full match	184095	211580	344835	291474	253953	246155	0.935482	-0.0962182	0.651725	0.084385	-	No Diff
Com_850_pos	Threonine	C4 H9 N O3	119.058	9.954	Full match	Full match	Full match	3.72609e+06	3.75988e+06	4.12888e+06	5.05804e+06	3.51888e+06	3.91611e+06	0.929706	-0.105154	0.628453	0.0547066	+	No Diff
Com_29619_pos	5-Hydroxyindole	C8 H7 N O	133.053	10.28	No results	No results	Full match	2.0874e+06	3.53884e+06	1.91967e+06	1.90348e+06	2.99492e+06	3.22726e+06	0.928652	-0.106789	0.748927	0.0750251	+	No Diff
Com_24124_pos	16-Heptadecyne-1,2,4-triol	C17 H32 O3	306.217	14.648	Invalid mass	No results	No results	955908	720753	608107	1.14038e+06	658783	661615	0.928475	-0.107065	0.813718	0.0537146	+	No Diff
Com_15515_neg	21-Deoxycortisol	C21 H30 O4	346.215	13.789	No results	No results	Full match	255025	250193	277500	322066	270268	253262	0.925642	-0.111475	0.426171	0.0466972	-	No Diff
Com_24681_pos	S-Adenosylhomocysteine	C14 H20 N6 O5 S	384.121	2.076	Full match	Full match	Full match	3.60224e+06	5.43693e+06	4.90898e+06	3.07004e+06	6.08561e+06	5.93454e+06	0.924318	-0.113538	0.864113	0.0556188	+	No Diff
Com_36569_pos	5-phosphoribosyl-1-pyrophosphate	C5 H13 O14 P3	389.954	1.316	No results	No results	Full match	1.97781e+06	2.2397e+06	1.92586e+06	2.20223e+06	2.02171e+06	2.42367e+06	0.924147	-0.113806	0.326937	0.0603991	+	No Diff
Com_76603_pos	L-Dopa	C9 H11 N O4	197.069	0.61	No results	No results	Full match	226456	198797	521988	354280	336104	343538	0.916163	-0.126324	0.603549	0.143668	+	No Diff
Com_22088_neg	LPG 18:0	C24 H49 O9 P	512.314	14.88	No results	Invalid mass	No results	168839	167800	192749	251186	162866	165672	0.913172	-0.131041	0.668813	0.0484658	-	No Diff
Com_4054_neg	N-Acetylglycine	C4 H7 N O3	117.043	1.601	No results	No results	Full match	1.51756e+06	1.50024e+06	1.47535e+06	2.36645e+06	1.24503e+06	1.31953e+06	0.911204	-0.134154	0.834362	0.0315869	-	No Diff
Com_69049_pos	N-Desmethylclomipramine	C18 H21 Cl N2	300.137	5.9	Invalid mass	No results	No results	507829	284726	169670	398232	303169	357569	0.908642	-0.138216	0.616406	0.1455	+	No Diff
Com_12586_neg	Anacardic acid	C22 H36 O3	348.266	14.928	Full match	No results	No results	101008	99873.9	113390	151716	97911.9	96488.3	0.907995	-0.139244	0.667927	0.0495827	-	No Diff
Com_25715_pos	2-Hydroxyphenylacetic acid	C8 H8 O3	152.051	5.683	No results	Invalid mass	No results	1.25367e+06	1.12507e+06	1.07348e+06	1.48414e+06	1.26117e+06	1.09042e+06	0.900019	-0.151973	0.393844	0.0779439	+	No Diff
Com_4475_neg	LPG 19:1	C25 H49 O9 P	524.312	14.919	No results	Full match	No results	130118	128657	146068	195439	126129	128302	0.899907	-0.152152	0.615547	0.0563527	-	No Diff
Com_46794_pos	3-Hydroxypicolinic acid	C6 H5 N O3	139.027	6.673	No results	No results	Full match	1.43819e+06	1.90769e+06	1.70206e+06	1.63744e+06	1.97803e+06	2.03996e+06	0.892585	-0.163939	0.34229	0.0896736	+	No Diff
Com_2556_neg	N-Isovalerylglycine	C7 H13 N O3	159.09	6.307	Full match	No results	Full match	3.11142e+07	3.30563e+07	3.38467e+07	2.77268e+07	4.24968e+07	4.00094e+07	0.889183	-0.169448	0.529703	0.0639763	-	No Diff
Com_75308_pos	Asp-glu	C9 H14 N2 O7	262.08	1.907	No results	No results	Full match	215770	134304	184601	182528	248814	171237	0.88731	-0.17249	0.530029	0.0977237	+	No Diff
Com_783_pos	Glycyl-L-leucine	C8 H16 N2 O3	188.116	6.236	Full match	Full match	Full match	4.30421e+08	4.77226e+08	4.73447e+08	4.31553e+08	5.61934e+08	5.66149e+08	0.885523	-0.175398	0.32768	0.0902706	+	No Diff
Com_6483_neg	LPG 17:1	C23 H45 O9 P	496.28	14.568	No results	Full match	No results	196191	199058	211642	292243	202118	195768	0.879387	-0.18543	0.47704	0.071514	-	No Diff
Com_566_neg	beta hydroxybutyrate	C4 H8 O3	104.047	6.048	No results	No results	Full match	5.89185e+06	4.28006e+06	4.75779e+06	5.47329e+06	5.6113e+06	6.15299e+06	0.866114	-0.207371	0.243841	0.0975633	-	No Diff
Com_19563_neg	Deoxycholic acid	C24 H40 O4	392.293	13.886	Full match	No results	Full match	866358	1.36685e+06	785508	1.71166e+06	726641	1.07035e+06	0.860362	-0.216984	0.713889	0.0789814	-	No Diff
Com_1874_pos	Adenosine 3'5'-cyclic monophosphate	C10 H12 N5 O6 P	329.052	2.062	Full match	Full match	Full match	6.14827e+07	5.36657e+07	4.89829e+07	6.74771e+07	6.56433e+07	5.88161e+07	0.855133	-0.225779	0.124265	0.122685	+	No Diff
Com_1883_neg	Gly-Phe	C11 H14 N2 O3	222.1	6.454	No results	No results	Full match	3.85828e+07	4.30311e+07	5.9436e+07	3.15419e+07	8.18844e+07	5.18808e+07	0.85326	-0.228943	0.760844	0.0654179	-	No Diff
Com_4473_neg	Gly-Tyr-Ala	C14 H19 N3 O5	309.132	2.164	No results	No results	Full match	1.49483e+07	2.29737e+07	2.40679e+07	2.46932e+07	2.47253e+07	2.33154e+07	0.852284	-0.230595	0.354238	0.12297	-	No Diff
Com_10832_neg	11(Z),14(Z)-Eicosadienoic acid	C20 H36 O2	308.272	15.326	Full match	No results	No results	587606	862451	600747	1.50941e+06	373644	526140	0.85124	-0.232362	0.985959	0.035482	-	No Diff
Com_9342_pos	3'-Hydroxystanozolol	C21 H32 N2 O2	344.242	4.529	Invalid mass	No results	No results	1.33662e+07	2.00591e+07	1.45959e+07	1.17521e+07	2.29745e+07	2.2065e+07	0.84557	-0.242004	0.611906	0.116685	+	No Diff
Com_31814_pos	γ-Glutamylglutamic acid	C10 H16 N2 O7	276.096	2.048	No results	No results	Full match	440726	561977	473405	466371	649681	638380	0.841359	-0.249206	0.276631	0.130272	+	No Diff
Com_1965_pos	Guanosine-3',5'-cyclic monophosphate	C10 H12 N5 O7 P	345.047	2.675	No results	Full match	Full match	1.40107e+08	1.42079e+08	1.40308e+08	1.80353e+08	1.47354e+08	1.76465e+08	0.837995	-0.254987	0.113629	0.133567	+	No Diff
Com_52560_pos	(2,6-dimethylmorpholino)(1-methyl-5-nitro-1H-pyrazol-4-yl)methanone	C11 H16 N4 O4	250.107	1.983	Invalid mass	No results	No results	371077	327005	834474	358120	692283	784521	0.835215	-0.25978	0.59966	0.172188	+	No Diff
Com_11117_neg	L-Tyrosinemethylester	C10 H13 N O3	195.09	13.616	No results	No results	Full match	5.0485e+06	4.58985e+06	5.36195e+06	7.08319e+06	4.43322e+06	6.45322e+06	0.834759	-0.260569	0.374721	0.105769	-	No Diff
Com_9927_pos	Norharman	C11 H8 N2	168.069	7.946	Full match	No results	No results	1.30519e+07	1.08614e+07	1.29382e+07	1.47164e+07	1.5153e+07	1.45118e+07	0.83034	-0.268225	0.0811526	0.145908	+	No Diff
Com_12599_neg	9-Hpode	C18 H32 O4	312.23	14.063	No results	No results	Full match	129353	113495	198697	245733	122378	163712	0.830248	-0.268385	0.545293	0.122264	-	No Diff
Com_13451_pos	Cotinine	C10 H12 N2 O	176.095	6.784	Full match	No results	Full match	1.01131e+07	1.06243e+07	1.06044e+07	1.00007e+07	1.44301e+07	1.3447e+07	0.827445	-0.273265	0.253404	0.138847	+	No Diff
Com_5470_neg	α-Phenylacetoacetonitrile	C10 H9 N O	159.068	10.533	Full match	Full match	No results	7.81537e+06	6.64594e+06	5.7462e+06	7.90211e+06	8.03943e+06	8.68262e+06	0.820638	-0.285183	0.137343	0.131735	-	No Diff
Com_13385_pos	gamma-Glutamylmethionine	C10 H18 N2 O5 S	278.094	2.388	No results	Full match	No results	2.40214e+06	2.91472e+06	2.87841e+06	1.36129e+06	3.97213e+06	4.69575e+06	0.817143	-0.29134	0.861915	0.100983	+	No Diff
Com_10122_neg	Tretinoin	C20 H28 O2	300.209	14.706	Full match	No results	Full match	2.58876e+06	1.80973e+06	2.71308e+06	2.80952e+06	2.17669e+06	3.78745e+06	0.81056	-0.30301	0.386666	0.128593	-	No Diff
Com_8024_neg	Isobutyryl carnitine	C11 H21 N O4	231.147	11.257	No results	No results	Full match	1.13128e+06	864008	909159	889998	1.35941e+06	1.34051e+06	0.809056	-0.305689	0.2966	0.129521	-	No Diff
Com_39938_pos	5α-Dihydrotestosterone glucuronide	C25 H38 O8	466.254	5.271	Invalid mass	No results	No results	1.59695e+06	2.62222e+06	2.12366e+06	2.39859e+06	2.69157e+06	2.78189e+06	0.80574	-0.311613	0.239836	0.180611	+	No Diff
Com_2283_pos	Loxoprofen	C15 H18 O3	246.122	5.992	No results	Invalid mass	No results	9.22916e+07	1.20149e+08	1.11209e+08	1.17384e+08	1.49943e+08	1.37105e+08	0.800258	-0.321463	0.102999	0.172752	+	No Diff
Com_1703_pos	Fosfomycin	C3 H7 O4 P	138.008	1.355	No results	No results	Full match	1.48018e+08	1.65201e+08	1.05987e+08	3.21355e+08	1.12734e+08	9.09542e+07	0.798422	-0.324777	0.860887	0.102302	+	No Diff
Com_4339_pos	Cytidine	C9 H13 N3 O5	243.086	1.502	No results	No results	Full match	6.05014e+07	5.58849e+07	6.30016e+07	8.97923e+07	6.46143e+07	7.17225e+07	0.793299	-0.334064	0.136533	0.173548	+	No Diff
Com_19194_neg	17-α-Methyltestosterone	C20 H30 O2	302.225	14.764	No results	No results	Full match	103629	94874.4	115951	132545	138088	127111	0.790596	-0.338988	0.0396978	0.15057	-	No Diff
Com_6554_neg	20-Hydroxy-(5Z,8Z,11Z,14Z)-eicosatetraenoic acid	C20 H32 O3	320.235	14.6	Full match	No results	Full match	194210	197047	215569	375439	200077	193791	0.788796	-0.342277	0.472858	0.120785	-	No Diff
Com_17812_pos	N-Acetylmannosamine	C8 H15 N O6	221.09	1.437	No results	No results	Full match	5.6544e+06	5.54309e+06	5.54636e+06	1.10184e+07	5.38032e+06	4.9776e+06	0.78329	-0.352382	0.557748	0.147541	+	No Diff
Com_19129_pos	7-Aminoflunitrazepam	C16 H14 F N3 O	283.114	2.042	Invalid mass	No results	No results	5.55501e+06	7.86879e+06	7.16596e+06	8.59102e+06	9.01125e+06	8.69313e+06	0.783017	-0.352884	0.13137	0.196615	+	No Diff
Com_4860_pos	2-Arachidonoyl glycerol	C23 H38 O4	378.274	15.188	Invalid mass	No results	No results	2.25874e+06	2.83663e+06	2.10102e+06	3.86728e+06	2.72007e+06	2.73038e+06	0.772333	-0.372705	0.166661	0.196743	+	No Diff
Com_3863_pos	2-(3,4-dihydroxyphenyl)acetamide	C8 H9 N O3	145.074	3.22	Invalid mass	No results	No results	2.49813e+07	1.7752e+07	1.56293e+07	3.43565e+07	1.95118e+07	2.1906e+07	0.770216	-0.376665	0.325546	0.195025	+	No Diff
Com_7539_neg	10-Hydroxydecanoic acid	C10 H20 O3	188.141	11.653	Full match	Full match	No results	633635	402342	316744	659267	645775	476916	0.759121	-0.397598	0.271846	0.20771	-	No Diff
Com_988_neg	10-Nitrolinoleate	C18 H31 N O4	325.225	14.44	Full match	No results	No results	371499	365207	380127	717133	389506	366540	0.758111	-0.399518	0.397872	0.144821	-	No Diff
Com_10030_pos	Υ-L-Glutamyl-L-glutamic acid	C10 H16 N2 O7	276.096	1.496	Full match	No results	Full match	2.12945e+07	1.86089e+07	1.88676e+07	3.59304e+07	2.02261e+07	2.1702e+07	0.754844	-0.405749	0.301268	0.195729	+	No Diff
Com_4880_pos	Gly-Tyr	C11 H14 N2 O4	238.095	3.751	No results	Full match	Full match	3.56591e+07	4.06317e+07	3.80151e+07	4.12742e+07	5.6245e+07	5.59942e+07	0.744599	-0.425464	0.0940043	0.221547	+	No Diff
Com_3253_neg	trans-Cinnamic acid	C9 H8 O2	148.052	6.584	Full match	Full match	No results	2.82855e+06	3.01158e+06	3.61603e+06	2.77533e+06	5.07345e+06	4.89931e+06	0.741771	-0.430955	0.302458	0.170713	-	No Diff
Com_3501_neg	Mestranol	C21 H26 O2	310.181	13.234	No results	Invalid mass	No results	387994	253907	273018	548275	452357	234127	0.740969	-0.432515	0.44073	0.171657	-	No Diff
Com_10087_neg	Quercetin	C15 H10 O7	302.044	1.368	Invalid mass	No results	No results	344636	317657	357005	482262	402889	501755	0.734944	-0.444294	0.0280319	0.19326	-	No Diff
Com_13323_neg	4-Allyl-2-(β-D-glucopyranosyloxy)phenyl β-D-glucopyranoside	C21 H30 O12	474.175	6.625	Full match	No results	No results	299667	448534	334611	394649	600657	479238	0.734337	-0.445486	0.145038	0.195482	-	No Diff
Com_66894_pos	Raubasine	C21 H24 N2 O3	352.178	6.771	No results	No results	Full match	357844	284876	267156	419205	397989	422857	0.73374	-0.446659	0.0642012	0.244602	+	No Diff
Com_7821_neg	Chlorogenic acid	C16 H18 O9	354.095	6.404	Full match	No results	Full match	428670	443432	474586	562425	658773	624411	0.729671	-0.454682	0.0075182	0.198766	-	No Diff
Com_60523_pos	1-Methylguanosine	C11 H15 N5 O5	297.108	2.433	No results	No results	Full match	670170	751053	785484	912657	901355	1.21228e+06	0.72918	-0.455654	0.0669593	0.237764	+	No Diff
Com_2800_neg	Nonanoic acid	C9 H18 O2	158.131	12.715	Full match	No results	No results	2.51593e+07	2.74923e+07	2.42276e+07	4.00221e+07	3.13083e+07	3.41508e+07	0.728842	-0.456321	0.0306201	0.197822	-	No Diff
Com_330_pos	acetoacetate	C4 H6 O3	102.032	1.512	No results	No results	Full match	1.20671e+09	1.15289e+09	1.00309e+09	1.65548e+09	1.52648e+09	1.44891e+09	0.726146	-0.461669	0.0118306	0.247922	+	No Diff
Com_5790_neg	β-Pseudouridine	C9 H12 N2 O6	244.069	1.384	No results	No results	Full match	1.55728e+07	1.34918e+07	1.32844e+07	2.43762e+07	1.64555e+07	1.78166e+07	0.722084	-0.469762	0.10516	0.198411	-	No Diff
Com_10213_neg	Adenosine 5'-monophosphate	C10 H14 N5 O7 P	347.063	2.949	No results	No results	Full match	5.51473e+06	3.4592e+06	4.34744e+06	4.05931e+06	6.99509e+06	7.40861e+06	0.721516	-0.470896	0.2634	0.198391	-	No Diff
Com_17332_neg	Dimethyl fumarate	C6 H8 O4	144.042	15.906	No results	No results	Full match	1.86599e+06	1.3723e+06	954646	867271	1.9702e+06	2.97791e+06	0.721008	-0.471913	0.593321	0.163153	-	No Diff
Com_3976_pos	NAT13-331713_POS	C26 H30 N4 O3	484.192	11.534	Invalid mass	No results	No results	545147	812031	709129	1.63252e+06	667147	579862	0.717584	-0.47878	0.555932	0.197406	+	No Diff
Com_4606_pos	L-Saccharopine	C11 H20 N2 O6	276.132	1.569	Full match	No results	Full match	1.40005e+07	1.45334e+07	1.5354e+07	2.15135e+07	1.72448e+07	2.28304e+07	0.712597	-0.488841	0.049405	0.256517	+	No Diff
Com_1890_neg	Protocatechuic Aldehyde	C7 H6 O3	138.032	6.514	No results	No results	Full match	1.12227e+07	9.99099e+06	1.0382e+07	1.68209e+07	1.2838e+07	1.54175e+07	0.700938	-0.512642	0.0328444	0.221674	-	No Diff
Com_18_pos	(3beta,9xi)-3-(beta-D-Glucopyranosyloxy)-14-hydroxycard-20(22)-enolide	C29 H44 O9	536.307	14.013	Invalid mass	No results	No results	3.55025e+06	2.75371e+06	3.21469e+06	8.30749e+06	2.84157e+06	2.53784e+06	0.695457	-0.523967	0.629132	0.185067	+	No Diff
Com_36867_neg	6β-Naloxol	C19 H23 N O4	329.164	6.597	Full match	No results	No results	34890.7	37420.4	36856.5	45140.3	55046.7	56811.9	0.69534	-0.52421	0.0297532	0.22709	-	No Diff
Com_2186_pos	4-oxo-4,5,6,7-tetrahydrobenzo[b]furan-3-carboxylic acid	C9 H8 O4	180.042	5.389	Full match	No results	No results	1.54582e+06	1.45274e+06	1.27852e+06	1.88967e+06	2.17203e+06	2.11949e+06	0.691951	-0.531258	0.00754394	0.285119	+	No Diff
Com_5231_pos	α-Aspartylphenylalanine	C13 H16 N2 O5	280.106	7.054	Full match	Full match	Full match	2.89759e+07	3.54627e+07	3.23385e+07	3.84141e+07	5.07391e+07	5.21897e+07	0.684697	-0.546462	0.0412584	0.287983	+	No Diff
Com_2485_pos	N-Acetylornithine	C7 H14 N2 O3	174.101	1.561	Full match	No results	Full match	6.23547e+07	5.0002e+07	5.51784e+07	3.76527e+07	6.22941e+07	1.45024e+08	0.683899	-0.548144	0.623561	0.188351	+	No Diff
Com_2114_pos	L-Glutathione (reduced)	C10 H17 N3 O6 S	307.084	1.902	Full match	Full match	Full match	1.67618e+06	2.02092e+06	2.21117e+06	1.01665e+06	3.76298e+06	3.93141e+06	0.678251	-0.560108	0.654901	0.202	+	No Diff
Com_1772_pos	Cyclohexylsulfamate	C6 H13 N O3 S	179.062	2.064	No results	No results	Full match	1.10664e+07	1.04768e+07	1.12175e+07	2.2448e+07	1.46217e+07	1.1233e+07	0.678238	-0.560137	0.226315	0.271098	+	No Diff
Com_1193_pos	2-(2-amino-3-methylbutanamido)-3-phenylpropanoic acid	C14 H20 N2 O3	264.147	7.893	Full match	No results	No results	2.1332e+08	2.28668e+08	2.15147e+08	2.81669e+08	3.41196e+08	3.47666e+08	0.677088	-0.562586	0.0206951	0.297853	+	No Diff
Com_7583_neg	Pipecolinic Acid	C6 H11 N O2	129.079	2.214	No results	No results	Full match	1.6876e+06	1.52337e+06	1.15548e+06	2.27407e+06	2.11349e+06	2.10124e+06	0.672923	-0.571487	0.0626971	0.259821	-	No Diff
Com_18697_neg	D-Ribose5-phophate	C5 H11 O8 P	230.02	1.612	No results	No results	Full match	1.4713e+06	1.39242e+06	1.42612e+06	1.82311e+06	2.38784e+06	2.21704e+06	0.667367	-0.583447	0.0342732	0.252139	-	No Diff
Com_2862_pos	Dl-5-Hydroxylysine	C6 H14 N2 O3	162.101	1.463	No results	No results	Full match	1.254e+07	1.34129e+07	1.38905e+07	2.39931e+07	1.86641e+07	1.76578e+07	0.660588	-0.598178	0.0396007	0.314283	+	No Diff
Com_4962_neg	Cytidine-5'-monophosphate	C9 H14 N3 O8 P	323.052	1.637	No results	Full match	Full match	1.33626e+07	1.14204e+07	1.11937e+07	2.88589e+07	1.07542e+07	1.51433e+07	0.657032	-0.605964	0.363817	0.213626	-	No Diff
Com_478_neg	Isobutyric acid	C4 H8 O2	88.0524	3.462	Full match	No results	No results	5.26709e+06	3.99293e+06	3.34226e+06	6.65518e+06	5.37944e+06	7.16582e+06	0.656354	-0.607454	0.0617305	0.274337	-	No Diff
Com_7523_pos	6-(Methylthio)purine	C6 H6 N4 S	188.012	6.675	Invalid mass	No results	No results	1.55195e+06	1.55937e+06	1.66417e+06	2.20028e+06	2.65794e+06	2.43587e+06	0.654707	-0.611078	0.0083503	0.324731	+	No Diff
Com_28517_pos	5,6-dimethyl-4-oxo-4H-pyran-2-carboxylic acid	C8 H8 O4	168.043	5.475	Full match	No results	Full match	1.69534e+06	1.42002e+06	1.28825e+06	2.14377e+06	2.54674e+06	2.16959e+06	0.641916	-0.639543	0.0134556	0.344581	+	No Diff
Com_278_neg	Malonic acid	C3 H4 O4	104.011	1.565	Full match	Full match	Full match	2.08938e+06	2.00293e+06	2.05141e+06	5.17502e+06	2.62323e+06	1.78825e+06	0.640871	-0.641893	0.380779	0.219361	-	No Diff
Com_6918_pos	2,6-Di-tert-butyl-1,4-benzoquinone	C14 H20 O2	220.144	13.231	Invalid mass	No results	No results	456886	874442	425495	978499	714390	1.07676e+06	0.634314	-0.656732	0.150759	0.382665	+	No Diff
Com_2948_neg	4-Chlorophenol	C6 H5 Cl O	128.003	11.777	Full match	No results	No results	429528	407238	431484	530842	735019	798753	0.61428	-0.703033	0.0601139	0.299117	-	No Diff
Com_1099_pos	Gly-Val	C7 H14 N2 O3	174.101	2.792	No results	Full match	Full match	2.0763e+08	1.8856e+08	1.67538e+08	2.58093e+08	3.76766e+08	2.83856e+08	0.613605	-0.704619	0.032499	0.369943	+	No Diff
Com_3128_neg	UMP	C9 H13 N2 O9 P	324.036	1.645	No results	No results	Full match	2.32166e+07	1.64231e+07	2.20774e+07	6.36326e+07	1.89988e+07	1.80064e+07	0.61326	-0.705429	0.526511	0.200435	-	No Diff
Com_9824_pos	GMP	C10 H14 N5 O8 P	363.058	2.285	No results	No results	Full match	1.41223e+07	1.23684e+07	1.32997e+07	1.82481e+07	2.23727e+07	2.45678e+07	0.610389	-0.7122	0.0182675	0.376327	+	No Diff
Com_10376_neg	Isomaltose	C12 H22 O11	342.116	1.971	No results	No results	Full match	5.46774e+06	4.18803e+06	3.49179e+06	7.66549e+06	6.79534e+06	7.17689e+06	0.607622	-0.718753	0.0503711	0.327154	-	No Diff
Com_387_neg	Uridine	C9 H12 N2 O6	244.069	2.409	Full match	Full match	Full match	3.1094e+08	3.67579e+08	3.62007e+08	3.49758e+08	6.57377e+08	7.39192e+08	0.595837	-0.747011	0.174627	0.29839	-	No Diff
Com_1035_neg	5-(tert-butyl)-2-methyl-N-(5-methyl-3-isoxazolyl)-3-furamide	C14 H18 N2 O3	262.132	9.011	Full match	No results	No results	7.50624e+07	9.92902e+07	8.98349e+07	1.16945e+08	1.91016e+08	1.36474e+08	0.594435	-0.750408	0.0523703	0.319757	-	No Diff
Com_3233_neg	Asp-Glu	C9 H14 N2 O7	262.08	1.385	No results	Full match	Full match	2.40863e+07	2.38061e+07	2.77591e+07	5.10226e+07	3.8693e+07	3.94019e+07	0.585912	-0.771245	0.0126793	0.335143	-	No Diff
Com_24846_neg	GSSG	C20 H32 N6 O12 S2	612.153	8.69	No results	No results	Full match	695997	494778	462639	1.06438e+06	462371	1.29946e+06	0.585027	-0.773426	0.279088	0.293347	-	No Diff
Com_9674_pos	dUMP	C9 H13 N2 O8 P	308.041	1.382	No results	No results	Full match	1.52778e+06	1.26952e+06	1.87515e+06	3.43985e+06	2.24989e+06	2.30351e+06	0.584549	-0.774603	0.0428771	0.410048	+	No Diff
Com_4766_neg	Nebularine	C10 H12 N4 O4	252.085	1.62	No results	No results	Full match	7.33938e+06	6.55395e+06	6.93155e+06	1.28108e+07	1.1342e+07	1.1475e+07	0.584514	-0.774692	0.000523969	0.339499	-	No Diff
Com_12320_neg	Cytidine-5-Monophosphate	C9 H14 N3 O8 P	323.052	1.976	No results	No results	Full match	2.63585e+06	2.8426e+06	2.24478e+06	8.31988e+06	3.32489e+06	1.6892e+06	0.579215	-0.78783	0.53893	0.216979	-	No Diff
Com_2232_neg	Methylmalonic acid	C4 H6 O4	118.027	1.756	Full match	Full match	Full match	2.65509e+06	2.55645e+06	3.08631e+06	7.53395e+06	3.24561e+06	3.85421e+06	0.567035	-0.818491	0.185515	0.31861	-	No Diff
Com_963_neg	(+/-)12(13)-DiHOME	C18 H34 O4	314.246	13.227	Full match	No results	Full match	2.79329e+06	547894	657135	2.56333e+06	2.27159e+06	2.28821e+06	0.561315	-0.833117	0.236127	0.561909	-	No Diff
Com_24661_pos	MJN110	C22 H21 Cl2 N3 O4	461.094	5.709	Invalid mass	No results	No results	3.42405e+06	3.40989e+06	3.50675e+06	6.54697e+06	6.09465e+06	5.88423e+06	0.558176	-0.841208	0.00159319	0.448873	+	No Diff
Com_219_pos	Methionine sulfoxide	C5 H11 N O3 S	165.046	1.904	Full match	Full match	No results	1.60977e+09	1.21274e+09	1.43225e+09	3.79401e+09	1.42906e+09	2.4301e+09	0.555947	-0.846979	0.202398	0.402031	+	No Diff
Com_4742_neg	Undecanoic acid	C11 H22 O2	186.162	13.729	Full match	No results	Full match	2.92721e+06	1.7097e+06	2.62058e+06	5.35175e+06	3.25006e+06	4.67775e+06	0.546516	-0.871664	0.0520806	0.385003	-	No Diff
Com_107_neg	3-Hydroxydecanoic acid	C10 H20 O3	188.141	12.149	Full match	No results	No results	1.29649e+07	1.05697e+07	1.15614e+07	1.98225e+07	2.16386e+07	2.31579e+07	0.543121	-0.880654	0.00158199	0.387272	-	No Diff
Com_443_neg	Dl-Mevalonolactone	C6 H10 O3	130.063	6.127	No results	No results	Full match	1.28038e+07	1.05642e+07	9.67345e+06	1.54373e+07	2.14723e+07	2.47422e+07	0.535936	-0.899867	0.0284796	0.387705	-	No Diff
Com_4720_neg	Dl-Indole-3-lactic acid	C11 H11 N O3	205.074	9.1	No results	No results	Full match	1.29866e+06	1.3925e+06	1.70363e+06	2.35877e+06	2.54549e+06	3.34929e+06	0.532473	-0.90922	0.0111884	0.397343	-	No Diff
Com_1156_neg	Phenylpyruvic Acid	C9 H8 O3	164.047	7.273	No results	No results	Full match	794585	758606	449866	957653	1.04475e+06	1.78697e+06	0.528598	-0.919757	0.0784421	0.398613	-	No Diff
Com_1406_pos	3',4'-dimethyl-α-Pyrrolidinovalerophenone	C17 H25 N O	259.19	1.536	Invalid mass	No results	No results	1.44784e+08	1.45213e+08	1.49999e+08	3.32277e+08	2.77969e+08	2.50851e+08	0.510972	-0.968684	0.0136202	0.512843	+	No Diff
Com_1079_neg	Gamma-Butyrolactone	C4 H6 O2	86.0367	1.959	No results	No results	Full match	1.51121e+08	7.31507e+07	7.16017e+07	2.94093e+08	1.31483e+08	1.60564e+08	0.504782	-0.986268	0.117242	0.437594	-	No Diff
Com_7556_neg	D-Malic Acid	C4 H6 O5	134.021	1.617	No results	No results	Full match	2.87155e+06	2.70468e+06	2.77014e+06	7.12207e+06	5.03747e+06	6.23472e+06	0.453749	-1.14003	0.0142131	0.494029	-	No Diff
Com_1111_pos	allantoate	C4 H8 N4 O4	176.054	3.007	No results	No results	Full match	7.04986e+06	6.28642e+06	6.03757e+06	1.32211e+07	1.44439e+07	1.50683e+07	0.453367	-1.14125	0.000237743	0.610411	+	No Diff
Com_46997_pos	Lysopc 14:0	C22 H46 N O7 P	467.301	14.322	No results	No results	Full match	841575	735160	685388	1.66951e+06	1.22529e+06	2.13878e+06	0.449406	-1.15391	0.0284317	0.599711	+	No Diff
Com_20307_pos	ethyl 4-[(6-methyl-3-pyridazinyl)oxy]benzoate	C14 H14 N2 O3	258.1	8.728	Full match	No results	No results	661631	667201	646186	790265	1.51245e+06	2.09316e+06	0.449289	-1.15428	0.127132	0.56092	+	No Diff
Com_948_pos	Pipecolic acid	C6 H11 N O2	129.079	1.27	Full match	Full match	Full match	2.26304e+08	1.8137e+08	2.01181e+08	7.362e+08	2.90296e+08	3.3816e+08	0.44616	-1.16437	0.122736	0.561157	+	No Diff
Com_3398_pos	1,5-Diaminopentane	C5 H14 N2	102.116	1.315	No results	No results	Full match	703748	1.43394e+06	486848	2.48802e+06	1.57133e+06	1.95033e+06	0.436719	-1.19522	0.0860757	0.705251	+	No Diff
Com_9419_pos	Shikonin	C16 H16 O5	310.078	5.575	Invalid mass	No results	No results	3.30403e+06	3.89125e+06	3.63292e+06	7.64992e+06	8.79297e+06	8.58027e+06	0.432727	-1.20847	0.0002079	0.646054	+	No Diff
Com_71145_pos	2-oxa-4-azatetracyclo[6.3.1.1~6,10~.0~1,5~]tridecan-3-one	C11 H15 N O2	193.11	16.639	Full match	No results	No results	57861.4	49136.9	75716.8	196466	39244.8	193700	0.425502	-1.23276	0.350318	0.503394	+	No Diff
Com_2986_pos	2,3,4,9-Tetrahydro-1H-β-carboline-3-carboxylic acid	C12 H12 N2 O2	216.09	7.675	Full match	No results	No results	3.77395e+07	3.88229e+07	3.74346e+07	6.78927e+07	1.04253e+08	9.75036e+07	0.42276	-1.24209	0.0233734	0.651266	+	No Diff
Com_2635_neg	Adenosine 3',5'-cyclic monophosphate	C10 H12 N5 O6 P	329.052	5.331	No results	Full match	Full match	1.82556e+07	1.36479e+07	2.38919e+07	3.4633e+07	5.02465e+07	4.90048e+07	0.416743	-1.26277	0.0139052	0.561781	-	No Diff
Com_2781_neg	cis-2-Decenoic acid	C10 H18 O2	170.131	12.952	Full match	No results	No results	831928	915166	718917	2.33252e+06	1.42584e+06	2.23302e+06	0.411593	-1.28071	0.0181997	0.550269	-	No Diff
Com_4180_neg	Quinaldic acid	C10 H7 N O2	173.048	8.631	Full match	No results	No results	5.45081e+06	6.6902e+06	6.01663e+06	1.55581e+07	1.35016e+07	1.55319e+07	0.407199	-1.2962	0.0003764	0.56982	-	No Diff
Com_30229_pos	N-Acetyl-D-phenylalanine	C11 H13 N O3	207.089	7.144	No results	No results	Full match	1.34815e+06	1.29104e+06	1.7675e+06	3.36692e+06	4.3769e+06	3.81229e+06	0.38133	-1.39089	0.00187701	0.746448	+	No Diff
Com_81_pos	6,7-dihydro-5H-dibenzo[d,f][1,3]diazepin-6-one	C13 H10 N2 O	210.079	12.006	Full match	No results	No results	8.16856e+06	1.13952e+07	1.07401e+07	1.73691e+07	3.1829e+07	3.06172e+07	0.379675	-1.39716	0.023286	0.727735	+	No Diff
Com_18427_pos	Oxazepam	C15 H11 Cl N2 O2	286.054	2.907	Invalid mass	No results	No results	762061	716743	692755	1.89482e+06	1.76752e+06	2.10835e+06	0.376308	-1.41001	0.000394065	0.751973	+	No Diff
Com_14715_pos	1-Methyladenosine	C11 H15 N5 O4	281.112	5.622	Full match	No results	Full match	4.66451e+06	4.55285e+06	4.85844e+06	1.07165e+07	1.29169e+07	1.37943e+07	0.376079	-1.41089	0.00401165	0.749932	+	No Diff
Com_1272_pos	5'-S-Methyl-5'-thioadenosine	C11 H15 N5 O3 S	297.089	6.915	Full match	Full match	Full match	1.11941e+08	1.01623e+08	1.11893e+08	2.64956e+08	3.14207e+08	3.11257e+08	0.36551	-1.45202	0.000380143	0.774388	+	No Diff
Com_150_neg	12-Hydroxydodecanoic acid	C12 H24 O3	216.172	13.26	Full match	No results	No results	2.06564e+06	1.3763e+06	1.43681e+06	4.98357e+06	3.60928e+06	5.0727e+06	0.35701	-1.48596	0.00393221	0.65534	-	No Diff
Com_8084_neg	Guanosine	C10 H13 N5 O5	283.091	2.015	Full match	Full match	Full match	3.49363e+06	3.54203e+06	3.4676e+06	9.96783e+06	8.82738e+06	1.07986e+07	0.354914	-1.49446	0.00293393	0.653499	-	No Diff
Com_3449_neg	2-deoxyglucose-6-phosphate	C6 H13 O8 P	244.035	1.711	No results	No results	Full match	5.99829e+06	9.07896e+06	1.06281e+07	5.80726e+07	5.7304e+06	1.08138e+07	0.344498	-1.53743	0.473653	0.399458	-	No Diff
Com_796_neg	Pyruvic Acid	C3 H4 O3	88.016	1.949	No results	No results	Full match	5.32581e+07	4.27947e+07	4.15559e+07	1.86926e+08	8.95444e+07	1.29254e+08	0.339168	-1.55993	0.0275853	0.659913	-	No Diff
Com_10480_neg	Tetradecanedioic acid	C14 H26 O4	258.183	12.527	Full match	No results	Full match	200063	161039	180711	454985	549908	602625	0.33705	-1.56897	0.000679096	0.686388	-	No Diff
Com_6118_neg	2-(Formylamino)Benzoic Acid	C8 H7 N O3	165.043	6.619	No results	No results	Full match	2.20862e+06	1.53316e+06	1.73187e+06	5.05116e+06	6.91303e+06	6.85996e+06	0.290778	-1.78201	0.00115706	0.782806	-	No Diff
Com_20885_neg	cGMP	C10 H12 N5 O7 P	345.047	2.033	No results	No results	Full match	552854	416089	400911	2.76795e+06	1.87468e+06	85186	0.289744	-1.78715	0.682488	0.357723	-	No Diff
Com_55_neg	D(-)-Threose	C4 H8 O4	120.042	1.941	No results	No results	Full match	2.67166e+08	1.71996e+08	1.37645e+08	1.02785e+09	4.86407e+08	5.4339e+08	0.280323	-1.83484	0.0155064	0.794201	-	No Diff
Com_1236_neg	Hexanoic acid	C6 H12 O2	116.084	8.834	Full match	No results	No results	8.52549e+06	7.67463e+06	7.49454e+06	2.73185e+07	2.54471e+07	4.24193e+07	0.248933	-2.00617	0.00998267	0.864208	-	No Diff
Com_2773_neg	Glyoxylate	C2 H2 O3	74.0003	1.983	No results	No results	Full match	9.93663e+06	8.05356e+06	7.80715e+06	3.4987e+07	2.89043e+07	5.00663e+07	0.226377	-2.1432	0.00456125	0.92703	-	No Diff
Com_76_neg	(R)-3-Hydroxy myristic acid	C14 H28 O3	244.204	13.985	Full match	Full match	No results	1.18789e+06	776179	965544	2.88018e+06	7.7608e+06	2.53951e+06	0.222269	-2.16962	0.0469872	0.878997	-	No Diff
Com_74_neg	D-(-)-Fructose	C6 H12 O6	180.063	1.764	Full match	Not the top hit	Full match	3.16922e+08	2.69944e+08	3.00827e+08	5.31678e+09	3.62246e+09	8.5447e+08	0.0906391	-3.46372	0.0597843	1.36339	-	No Diff
Com_8086_neg	NAT14-350315_NEG	C23 H26 N4 O2	780.402	9.365	Invalid mass	No results	No results	433123	466205	486967	953410	1.01171e+07	6.306e+06	0.0797799	-3.64783	0.096841	1.35585	-	No Diff
Com_13527_pos	Gamma-Glu-Leu	C11 H20 N2 O5	260.137	7.407	No results	No results	Full match	2.10187e+06	4.77546e+06	4.4327e+06	1.1871e+07	1.44442e+07	1.40493e+07	0.280198	-1.83548	0.0311445	1.02575	+	down
Com_5967_pos	N,N-dimethyl-5-nitro-6-[3-(trifluoromethyl)phenoxy]pyrimidin-4-amine	C13 H11 F3 N4 O3	328.077	1.489	Full match	No results	No results	1.16264e+07	1.0206e+07	1.04701e+07	3.39672e+07	4.29511e+07	4.18135e+07	0.272063	-1.87799	0.000524464	1.00068	+	down
Com_721_pos	Valylproline	C10 H18 N2 O3	214.132	5.544	Full match	No results	No results	1.39102e+08	1.55567e+08	1.47359e+08	5.23226e+08	5.44946e+08	6.78517e+08	0.253067	-1.98241	0.00113608	1.05493	+	down
Com_371_pos	N-Methyl-a-aminoisobutyric acid	C5 H11 N O2	117.079	1.822	No results	No results	Full match	2.86212e+08	2.62599e+08	2.92575e+08	8.58652e+08	1.31489e+09	1.17216e+09	0.251483	-1.99147	0.0058629	1.05312	+	down
Com_851_pos	D-Glucosamine	C6 H13 N O5	179.079	1.428	Full match	No results	Full match	1.22672e+08	1.02641e+08	1.40722e+08	5.86215e+08	5.11644e+08	4.62877e+08	0.234527	-2.09217	0.0003399	1.12084	+	down
Com_4908_pos	Thromboxane B2	C20 H34 O6	392.216	6.732	Invalid mass	No results	No results	9.45539e+06	9.46404e+06	1.09443e+07	2.24618e+07	5.56249e+07	5.84005e+07	0.218803	-2.1923	0.0408405	1.10946	+	down
Com_556_pos	Methionine	C5 H11 N O2 S	149.051	1.84	Full match	Full match	Full match	1.25847e+08	2.27255e+08	1.36888e+08	6.51906e+08	8.3531e+08	8.24444e+08	0.211964	-2.23811	0.00594951	1.21854	+	down
Com_590_pos	Ala-Ile	C9 H18 N2 O3	202.132	6.14	No results	Full match	Full match	1.49268e+08	1.52613e+08	1.49839e+08	5.97614e+08	7.80032e+08	7.82588e+08	0.209108	-2.25768	0.00312901	1.20051	+	down
Com_29763_neg	LPC 10:0	C18 H38 N O7 P	471.26	13.519	No results	Invalid mass	No results	123996	119082	136830	618615	671938	632639	0.19754	-2.33978	2.8457e-05	1.02703	-	down
Com_684_pos	DL-Arginine	C6 H14 N4 O2	174.112	1.523	Full match	Full match	Full match	1.48602e+08	1.18271e+08	1.30242e+08	1.08023e+09	4.44458e+08	5.19036e+08	0.194309	-2.36357	0.0241028	1.20688	+	down
Com_557_neg	Caprylic acid	C8 H16 O2	144.115	11.959	Full match	No results	No results	1.56637e+07	1.38474e+07	1.47527e+07	7.01358e+07	6.40782e+07	9.82516e+07	0.19041	-2.39282	0.0038899	1.03944	-	down
Com_21517_pos	1,2,3,9-tetrahydro-4H-carbazol-4-one oxime	C12 H12 N2 O	183.068	7.524	Invalid mass	No results	No results	1.32161e+06	1.22774e+06	1.25185e+06	4.73084e+06	7.52355e+06	8.10262e+06	0.186727	-2.421	0.00930397	1.27383	+	down
Com_4275_pos	L-Histidine	C6 H9 N3 O2	155.069	1.549	Full match	Full match	Full match	1.36001e+07	1.17713e+07	1.35807e+07	1.09645e+08	5.30831e+07	6.28115e+07	0.172707	-2.5336	0.0129387	1.31803	+	down
Com_11093_neg	Thymidine 3,5-cyclic monophosphate	C10 H13 N2 O7 P	304.047	2.571	No results	No results	Full match	503305	418121	331640	3.23983e+06	1.9355e+06	2.08739e+06	0.172534	-2.53505	0.0013448	1.10415	-	down
Com_1232_neg	N-[5-(trifluoromethyl)-2-pyridinyl]benzenesulfonamide	C12 H9 F3 N2 O2 S	302.034	1.903	Full match	No results	No results	3.86454e+07	1.40049e+07	1.47831e+07	1.07595e+08	1.44885e+08	1.57427e+08	0.164509	-2.60376	0.0193656	1.21063	-	down
Com_755_neg	D-Methionine	C5 H11 N O2 S	149.051	2.11	No results	No results	Full match	5.98538e+07	5.18578e+07	3.44971e+07	4.02139e+08	2.90841e+08	2.42022e+08	0.156372	-2.67694	0.00116679	1.17708	-	down
Com_1667_pos	Carbadox	C11 H10 N4 O4	284.051	5.376	Invalid mass	No results	No results	257830	237450	234880	1.43193e+06	1.6459e+06	1.60608e+06	0.155887	-2.68143	1.17732e-05	1.432	+	down
Com_926_pos	Ala-Val	C8 H16 N2 O3	188.116	2.605	No results	Full match	Full match	5.14981e+07	5.62916e+07	5.31516e+07	2.70351e+08	4.62523e+08	4.02776e+08	0.141717	-2.81891	0.00584285	1.48793	+	down
Com_12301_neg	dATP	C10 H14 N5 Na2 O12 P3	534.966	1.892	No results	No results	Full match	463258	432686	444693	1.92096e+06	5.1526e+06	2.70085e+06	0.137158	-2.86609	0.0219614	1.20333	-	down
Com_15479_neg	Capsaicin	C18 H27 N O3	305.199	13.325	Full match	No results	No results	707432	204662	263545	2.41558e+06	2.83088e+06	3.67173e+06	0.131825	-2.92331	0.0209862	1.37105	-	down
Com_4588_pos	D-Serine	C3 H7 N O3	105.043	1.422	Full match	Full match	Full match	7.75265e+06	8.95568e+06	9.36688e+06	8.09998e+07	6.12627e+07	5.81514e+07	0.130107	-2.94223	0.000332831	1.56661	+	down
Com_13781_neg	Docosahexaenoic acid	C22 H32 O2	328.236	13.444	Invalid mass	No results	No results	152284	136911	147804	1.02584e+06	1.30422e+06	1.22554e+06	0.122904	-3.02439	0.000213159	1.32393	-	down
Com_1671_pos	o-Cresol	C7 H8 O	108.057	5.375	No results	No results	Full match	2.72155e+07	2.49422e+07	2.52504e+07	1.90918e+08	2.24253e+08	2.22333e+08	0.121424	-3.04188	4.65523e-05	1.62389	+	down
Com_7003_pos	Aspartic Acid	C4 H7 N O4	133.037	1.417	No results	No results	Full match	3.96385e+06	3.42318e+06	3.87449e+06	4.27461e+07	3.47174e+07	2.23656e+07	0.112808	-3.14806	0.00557671	1.65724	+	down
Com_786_pos	Nicotinamide	C6 H6 N2 O	122.048	1.706	Full match	No results	Full match	2.13824e+07	1.76086e+07	1.61779e+07	2.30692e+08	2.16021e+08	1.33788e+08	0.0950368	-3.39537	0.00143118	1.79837	+	down
Com_421_pos	D-(+)-Glucose	C6 H12 O6	197.09	1.401	Invalid mass	Invalid mass	No results	1.22931e+08	9.84779e+07	1.04525e+08	1.23454e+09	1134445674	1.11153e+09	0.0936452	-3.41665	8.71428e-05	1.82829	+	down
Com_2274_pos	DL-Alanine	C3 H7 N O2	89.0477	1.422	Full match	No results	Full match	1.3812e+07	1.33521e+07	1.24903e+07	1.48694e+08	1.51016e+08	1.46057e+08	0.0889577	-3.49074	3.55647e-05	1.86582	+	down
Com_6614_neg	6-Hydroxymelatonin	C13 H16 N2 O3	248.116	9.006	Full match	No results	Full match	789077	849922	827187	5.03641e+06	1.37982e+07	9.79081e+06	0.0861536	-3.53694	0.0148296	1.50008	-	down
Com_301_neg	Decanoic acid	C10 H20 O2	172.146	13.285	Full match	No results	No results	7.90758e+06	6.65639e+06	7.13245e+06	6.00536e+07	7.25748e+07	1.19416e+08	0.0860817	-3.53815	0.00498401	1.52603	-	down
Com_15027_pos	2'-O-Methyladenosine	C11 H15 N5 O4	281.113	5.26	Full match	No results	Full match	321812	297307	287896	3.24847e+06	2.86347e+06	4.50015e+06	0.0854701	-3.54844	0.00189819	1.88251	+	down
Com_19209_neg	LPC 12:0	C20 H42 N O7 P	499.291	14.303	No results	Invalid mass	No results	165958	147229	165877	1.65911e+06	1.9607e+06	2.40523e+06	0.0795121	-3.65268	0.000573844	1.59586	-	down
Com_1785_pos	6-Methylquinoline	C10 H9 N	143.074	6.713	Full match	No results	No results	1.65861e+07	1.31996e+07	1.36006e+07	1.76439e+08	2.06293e+08	1.95594e+08	0.0750205	-3.73657	2.86058e-05	1.999	+	down
Com_1119_pos	Choline	C5 H13 N O	103.1	1.445	Full match	Full match	No results	7.83341e+06	4.64473e+06	4.18218e+06	8.47505e+07	8.90255e+07	7.67795e+07	0.0664936	-3.91064	0.00351501	2.11853	+	down
Com_1251_neg	4-Oxoproline	C5 H7 N O3	129.043	1.935	Full match	No results	Full match	1.0583e+07	8.45622e+06	9.31801e+06	2.35058e+08	1.39486e+08	1.37409e+08	0.0553902	-4.17422	0.001478	1.81284	-	down
Com_6597_pos	4-[2-(1H-indol-3-yl)ethyl]morpholine-3,5-dione	C14 H14 N2 O3	258.1	8	Full match	No results	No results	1.54232e+06	1.52396e+06	1.46314e+06	1.319e+07	3.75809e+07	3.19602e+07	0.0547486	-4.19103	0.0129688	2.16847	+	down
Com_824_pos	Guanine	C5 H5 N5 O	151.049	3	Full match	Full match	Full match	2.20416e+07	2.13468e+07	2.14171e+07	3.46753e+08	5.29197e+08	3.29581e+08	0.0537569	-4.21741	0.00256932	2.23549	+	down
Com_2063_neg	DL-Malic acid	C4 H6 O5	134.021	1.383	Full match	Full match	Full match	5.52611e+06	4.39183e+06	3.69353e+06	1.16382e+08	6.56058e+07	7.61492e+07	0.0527297	-4.24524	0.000318262	1.85139	-	down
Com_6517_pos	Stanozolol	C21 H32 N2 O	328.247	11.577	Invalid mass	No results	No results	949624	1.78506e+06	1.45528e+06	2.36609e+07	3.09189e+07	3.50385e+07	0.0467534	-4.41878	0.000427324	2.37652	+	down
Com_6725_pos	5-Hydroxy-L-Tryptophan	C11 H12 N2 O3	220.085	6.716	No results	No results	Full match	1.8149e+06	1.68846e+06	1.52865e+06	3.18648e+07	3.66487e+07	3.94645e+07	0.0466021	-4.42346	4.61869e-06	2.36249	+	down
Com_12082_pos	N'-Formylkynurenine	C11 H12 N2 O4	236.08	5.491	No results	No results	Full match	855927	700482	557022	1.36828e+07	1.68705e+07	1.65419e+07	0.0448758	-4.47792	0.000174603	2.40113	+	down
Com_184_pos	L-Pyroglutamic acid	C5 H7 N O3	129.043	2.275	Full match	Full match	Full match	1.17721e+08	8.31493e+07	9.32865e+07	2.98167e+09	2.6059e+09	2.43235e+09	0.0366783	-4.76893	5.8541e-05	2.55365	+	down
Com_1045_pos	L-Glutamic acid	C5 H9 N O4	147.053	1.384	Full match	Full match	Full match	1.28831e+07	1.69265e+07	1.15613e+07	6.53743e+08	2.5778e+08	3.96856e+08	0.03162	-4.98302	0.00223696	2.6183	+	down
Com_4329_neg	Aspartic acid	C4 H7 N O4	133.037	1.421	No results	Full match	Full match	920076	805918	755316	4.20264e+07	2.51402e+07	2.61319e+07	0.0265954	-5.23268	0.00076798	2.27919	-	down
Com_1693_neg	2-(1H-benzimidazol-2-yl)-3-(1,3-benzodioxol-5-yl)acrylonitrile	C17 H11 N3 O2	289.084	2.396	Invalid mass	No results	No results	2.70211e+06	1.26482e+06	1.54633e+06	1.21589e+08	5.63199e+07	7.12768e+07	0.0221252	-5.49817	0.000290147	2.41166	-	down
Com_860_pos	2-(acetylamino)-3-(1H-indol-3-yl)propanoic acid	C13 H14 N2 O3	246.101	7.52	Full match	No results	No results	5.71459e+06	7.42261e+06	5.47165e+06	3.03131e+08	5.04746e+08	4.86639e+08	0.0143751	-6.12028	0.000125934	3.25793	+	down
Com_589_neg	Dl-Glutamic acid	C5 H9 N O4	147.053	1.592	No results	No results	Full match	5.20895e+06	3.62204e+06	4.25255e+06	6.63736e+08	1.26553e+08	1.66413e+08	0.0136757	-6.19225	0.0130903	2.54562	-	down
Com_415_pos	N-Benzylformamide	C8 H9 N O	135.068	2.354	Full match	Full match	No results	1.43145e+07	1.11882e+07	1.1174e+07	6.45328e+08	1.14307e+09	9.1973e+08	0.0135432	-6.20628	0.000213229	3.30088	+	down
Com_1759_pos	Indole	C8 H7 N	117.058	6.702	Full match	No results	Full match	2.17568e+06	1.25704e+06	1.78128e+06	1.86326e+08	2.117e+08	1.98694e+08	0.00873777	-6.83852	0.000675865	3.67219	+	down
Com_972_neg	Xanthine	C5 H4 N4 O2	152.033	2.304	Full match	No results	Full match	1.1847e+06	1.18193e+06	1.54635e+06	1.08992e+08	2.10405e+08	1.70773e+08	0.00798293	-6.96887	0.000294798	3.03922	-	down
Com_149_pos	L-Tyrosine	C9 H11 N O3	181.074	2.208	Full match	Full match	Full match	1.13915e+07	7.64997e+06	9.22939e+06	1.96951e+09	1.20244e+09	3.35377e+09	0.00433222	-7.85068	0.00101335	4.13849	+	down
Com_126_pos	2-Hydroxycinnamic acid	C9 H8 O3	164.047	2.366	Full match	Full match	Full match	1.72191e+07	1.11095e+07	1.02672e+07	2.70725e+09	3.43431e+09	4.08866e+09	0.00377272	-8.05018	1.97265e-05	4.31139	+	down
Com_154_pos	2-Hydroxyphenylalanine	C9 H11 N O3	181.074	2.383	Full match	Full match	Full match	1.16934e+07	6.94455e+06	6.61416e+06	1.8691e+09	2.29989e+09	3.26874e+09	0.00339513	-8.20232	2.23633e-05	4.38884	+	down
Com_8_pos	L-Phenylalanine	C9 H11 N O2	165.079	5.399	Full match	Full match	Full match	1.23639e+08	7.19793e+07	6.20481e+07	2.9018e+10	3.21851e+10	3.11498e+10	0.00279002	-8.48551	0.00101501	4.56868	+	down
Com_2422_pos	methyl isoquinoline-3-carboxylate	C11 H9 N O2	187.061	5.356	Invalid mass	No results	No results	481595	341086	355946	2.26524e+08	1.32105e+08	1.49432e+08	0.00231985	-8.75175	2.26542e-05	4.66472	+	down
Com_25_neg	D-Phenylalanine	C9 H11 N O2	165.079	5.147	No results	No results	Full match	2.834e+07	1.6694e+07	1.54428e+07	7.95239e+09	9.27075e+09	8.88543e+09	0.00231636	-8.75392	0.000548787	3.86245	-	down
Com_20_pos	L-Tryptophan	C11 H12 N2 O2	204.09	6.699	Full match	Full match	Full match	4.92618e+07	2.60359e+07	2.30457e+07	1.37078e+10	1.64877e+10	1.62882e+10	0.00211565	-8.88468	0.00079538	4.78976	+	down
Com_46_neg	DL-Tryptophan	C11 H12 N2 O2	204.09	6.621	Full match	Full match	Full match	1.06004e+07	6.82147e+06	6.56969e+06	3.09855e+09	5.27884e+09	5.09272e+09	0.00178109	-9.13302	1.17149e-05	4.00387	-	down
RT(min): Retention time for metabolite detection
FC: Fold change
VIP: Variable importance in the projection (VIP) value of the first principal component of PLS-DA model
ND: No difference
